# Supplementary material for: Multiple Human Population Movements and Cultural Dispersal Events Shaped the Landscape of Chinese Paternal Heritage
Source: Mol Biol Evol. 2024 Jun 17;41(7):msae122. doi: 10.1093/molbev/msae122 (PMC11232699; doi:10.1093/molbev/msae122)
Supplement: msae122_Supplementary_Data [file msae122_supplementary_data.zip]

Archive with 2 entries (2 files):
- Supplementary Meterials.pdf
- Supplementary Tables.xlsx
