# Supplementary material for: Multiple Human Population Movements and Cultural Dispersal Events Shaped the Landscape of Chinese Paternal Heritage
Source: Mol Biol Evol. 2024 Jun 17;41(7):msae122. doi: 10.1093/molbev/msae122 (PMC11232699; doi:10.1093/molbev/msae122)
Supplement: msae122_Supplementary_Data [file msae122_supplementary_data.zip › Supplementary Tables.xlsx]

## Sheet: Table S1
Table S1. The detailed information of newly genotyped populations in this study
Population	Ethnic group	Language family	Region	Sample Size
Bai_Yunnan	Bai	Tibeto-Burman	Yunnan	12
Bouyei_Guizhou	Bouyei	Tai-Kadai	Guizhou	11
Dai_Yunnan	Dai	Tai-Kadai	Yunnan	4
Daur_Heilongjiang	Daur	Mongolic	Heilongjiang	13
Dong_Guizhou	Dong	Tai-Kadai	Guizhou	10
Dongxiang_Gansu	Dongxiang	Mongolic	Gansu	3
Derung_Yunnan	Derung	Tibeto-Burman	Yunnan	1
Gaoshan_Taiwan	Gaoshan	Austronesian	Taiwan	1
Gelao_Guizhou	Gelao	Tai-Kadai	Guizhou	1
Hezhen_Beijing	Hezhen	Tungusic	Beijing	1
Hui_Anhui	Hui	Sinitic	Anhui	23
Hui_Gansu	Hui	Sinitic	Gansu	32
Hui_Hebei	Hui	Sinitic	Hebei	15
Hui_Henan	Hui	Sinitic	Henan	19
Hui_Jiangsu	Hui	Sinitic	Jiangsu	13
Hui_Liaoning	Hui	Sinitic	Liaoning	14
Hui_Shandong	Hui	Sinitic	Shandong	27
Jing_Guangxi	Jing	Austroasiatic	Guangxi Zhuang Autonomous Region	1
Kazakh_Xinjiang	Kazakh	Turkic	Xinjiang Uygur Autonomous Region	8
Korean_Heilongjiang	Korean	Koreanic	Heilongjiang	19
Korean_Jilin	Korean	Koreanic	Jilin	16
Kyrgyz_Heilongjiang	Kyrgyz	Turkic	Heilongjiang	1
Lahu_Yunnan	Lahu	Tibeto-Burman	Yunnan	1
Li_Hainan	Li	Tai-Kadai	Hainan	3
Lisu_Yunnan	Lisu	Tibeto-Burman	Yunnan	1
Lhoba_Jiangsu	Lhoba	Tibeto-Burman	Jiangsu	1
Manchu_Beijing	Manchu	Tungusic	Beijing	39
Manchu_Hebei	Manchu	Tungusic	Hebei	22
Manchu_Heilongjiang	Manchu	Tungusic	Heilongjiang	21
Manchu_Jilin	Manchu	Tungusic	Jilin	33
Manchu_Liaoning	Manchu	Tungusic	Liaoning	83
Manchu_Shandong	Manchu	Tungusic	Shandong	21
Maonan_Guangxi	Maonan	Tai-Kadai	Guangxi Zhuang Autonomous Region	2
Miao_Guizhou	Miao	Hmong-Mien	Guizhou	15
Miao_Hunan	Miao	Hmong-Mien	Hunan	15
Mongolian_InnerMongolia	Mongolian	Mongolic	Inner Mongolia Autonomous Region	87
Mongolian_Liaoning	Mongolian	Mongolic	Liaoning	33
Mulao_Guangxi	Mulao	Tai-Kadai	Guangxi Zhuang Autonomous Region	1
Nakhi_Yunnan	Nakhi	Tibeto-Burman	Yunnan	4
Uzbek_Xinjiang	Uzbek	Turkic	Xinjiang Uygur Autonomous Region	1
Pumi_Yunnan	Pumi	Tibeto-Burman	Yunnan	2
Qiang_Sichuan	Qiang	Tibeto-Burman	Sichuan	4
Russian_Heilongjiang	Russian	Indo-European	Heilongjiang	1
She_Fujian	She	Hmong-Mien	Fujian	5
Shui_Guizhou	Shui	Tai-Kadai	Guizhou	4
Tibetan_Sichuan	Tibetan	Tibeto-Burman	Sichuan	17
Tibetan_Tibet	Tibetan	Tibeto-Burman	Tibet Autonomous Region	13
Tujia_Chongqing	Tujia	Tibeto-Burman	Chongqing	20
Tujia_Hubei	Tujia	Tibeto-Burman	Hubei	17
Tujia_Hunan	Tujia	Tibeto-Burman	Hunan	19
Uyghur_Xinjiang	Uyghur	Turkic	Xinjiang Uygur Autonomous Region	17
Wa_Yunnan	Wa	Austroasiatic	Yunnan	1
Xibe_Liaoning	Xibe	Tungusic	Liaoning	14
Yao_Guangxi	Yao	Hmong-Mien	Guangxi Zhuang Autonomous Region	5
Yi_Sichuan	Yi	Tibeto-Burman	Sichuan	19
Yi_Yunnan	Yi	Tibeto-Burman	Yunnan	16
Zhuang_Guangxi	Zhuang	Tai-Kadai	Guangxi Zhuang Autonomous Region	117

## Sheet: Table S2
Table S2. The detailed information of reference modern East Asians and Southeast Asians
Population	Ethnic group	Language Family	Province or Region	Geography	Sample Size
Amis_Taiwan	Gaoshan	Austronesian	Taiwan	East Asia	38
Atayal_Taiwan	Gaoshan	Austronesian	Taiwan	East Asia	52
Bunun_Taiwan	Gaoshan	Austronesian	Taiwan	East Asia	56
Kategalan_Taiwan	Taiwan Plain tribes	Austronesian	Taiwan	East Asia	27
Paiwan_Taiwan	Gaoshan	Austronesian	Taiwan	East Asia	25
Puyuma_Taiwan	Gaoshan	Austronesian	Taiwan	East Asia	23
Rukai_Taiwan	Gaoshan	Austronesian	Taiwan	East Asia	29
Saisiyat_Taiwan	Gaoshan	Austronesian	Taiwan	East Asia	24
Siraya_Taiwan	Taiwan Plain tribes	Austronesian	Taiwan	East Asia	260
Taroko_Taiwan	Gaoshan	Austronesian	Taiwan	East Asia	20
Thao_Taiwan	Gaoshan	Austronesian	Taiwan	East Asia	16
Tsou_Taiwan	Gaoshan	Austronesian	Taiwan	East Asia	41
Yami_Taiwan	Gaoshan	Austronesian	Taiwan	East Asia	30
Miao_Hunan	Miao	Hmong-Mien	Hunan	East Asia	7
She_Fujian	She	Hmong-Mien	Fujian	East Asia	7
Daur_InnerMongolia	Daur	Mongolic	Inner Mongolia Autonomous Region	East Asia	7
Mongolian_InnerMongolia	Mongolian	Mongolic	Inner Mongolia Autonomous Region	East Asia	844
Tu_Yunnan	Tu	Mongolic	Yunnan	East Asia	7
Hui_Gansu	Hui	Sinitic	Gansu	East Asia	228
Hui_Henan	Hui	Sinitic	Henan	East Asia	68
Hui_Ningxia	Hui	Sinitic	Ningxia	East Asia	86
Hui_Qinghai	Hui	Sinitic	Qinghai	East Asia	69
Hui_Shandong	Hui	Sinitic	Shandong	East Asia	47
Hui_Shanxi	Hui	Sinitic	Shanxi	East Asia	82
Hui_Sichuan	Hui	Sinitic	Sichuan	East Asia	38
Hui_Yunnan	Hui	Sinitic	Yunnan	East Asia	44
Han_Beijing	Han	Sinitic	Beijing	East Asia	302
Han_Gansu	Han	Sinitic	Gansu	East Asia	73
Han_Hebei	Han	Sinitic	Hebei	East Asia	282
Han_Heilongjiang	Han	Sinitic	Heilongjiang	East Asia	208
Han_Henan	Han	Sinitic	Henan	East Asia	495
Han_InnerMongolia	Han	Sinitic	InnerMongolia	East Asia	51
Han_Jilin	Han	Sinitic	Jilin	East Asia	84
Han_Liaoning	Han	Sinitic	Liaoning	East Asia	378
Han_Ningxia	Han	Sinitic	Ningxia	East Asia	12
Han_Shaanxi	Han	Sinitic	Shaanxi	East Asia	184
Han_Shandong	Han	Sinitic	Shandong	East Asia	797
Han_Shanxi	Han	Sinitic	Shanxi	East Asia	290
Han_Tianjin	Han	Sinitic	Tianjin	East Asia	82
Han_Xinjiang	Han	Sinitic	Xinjiang Uygur Autonomous Region	East Asia	10
Hakka_Taiwan	Han	Sinitic	Taiwan	East Asia	34
Han_Anhui	Han	Sinitic	Anhui	East Asia	279
Han_Chongqing	Han	Sinitic	Chongqing	East Asia	122
Han_Fujian	Han	Sinitic	Fujian	East Asia	276
Han_Guangdong	Han	Sinitic	Guangdong	East Asia	538
Han_Guangxi	Han	Sinitic	Guangxi Zhuang Autonomous Region	East Asia	202
Han_Guizhou	Han	Sinitic	Guizhou	East Asia	72
Han_Hainan	Han	Sinitic	Hainan	East Asia	411
Han_Hubei	Han	Sinitic	Hubei	East Asia	210
Han_Hunan	Han	Sinitic	Hunan	East Asia	351
Han_Jiangsu	Han	Sinitic	Jiangsu	East Asia	552
Han_Jiangxi	Han	Sinitic	Jiangxi	East Asia	337
Han_Shanghai	Han	Sinitic	Shanghai	East Asia	189
Han_Sichuan	Han	Sinitic	Sichuan	East Asia	375
Han_Taiwan	Han	Sinitic	Taiwan	East Asia	155
Han_Yunnan	Han	Sinitic	Yunnan	East Asia	74
Han_Zhejiang	Han	Sinitic	Zhejiang	East Asia	438
Minnan_Taiwan	Han	Sinitic	Taiwan	East Asia	60
Papura_Taiwan	Taiwan Plain tribes	Sinitic	Taiwan	East Asia	18
Pazeh_Taiwan	Taiwan Plain tribes	Sinitic	Taiwan	East Asia	38
Yunlin_Taiwan	Taiwan Plain tribes	Sinitic	Taiwan	East Asia	23
Dai_Yunnan	Dai	Tai-Kadai	Yunnan	East Asia	54
Gelao_Guizhou	Gelao	Tai-Kadai	Guizhou	East Asia	60
Li_Hainan	Li	Tai-Kadai	Hainan	East Asia	158
Zhuang_Guangxi	Zhuang	Tai-Kadai	Guangxi Zhuang Autonomous Region	East Asia	201
Lahu_Yunnan	Lahu	Tibeto-Burman	Yunnan	East Asia	7
Nakhi_Yunnan	Nakhi	Tibeto-Burman	Yunnan	East Asia	6
Qiang_Sichuan	Qiang	Tibeto-Burman	Sichuan	East Asia	422
Tibetan_Tibet	Tibetan	Tibeto-Burman	Tibet Autonomous Region	East Asia	85
Tujia_Hubei	Tujia	Tibeto-Burman	Hubei	East Asia	8
Yi_Sichuan	Yi	Tibeto-Burman	Sichuan	East Asia	436
Hezhen_Heilongjiang	Hezhen	Tungusic	Heilongjiang	East Asia	5
Manchu_Liaoning	Manchu	Tungusic	Liaoning	East Asia	7
Oroqen_InnerMongolia	Oroqen	Tungusic	InnerMongolia	East Asia	6
Xibe_Xinjiang	Xibe	Tungusic	Xinjiang Uygur Autonomous Region	East Asia	8
Uyghur_Xinjiang	Uyghur	Turkic	Xinjiang Uygur Autonomous Region	East Asia	246
Yakut_Siberia	Yakut	Turkic	Siberia	East Asia	18
Japanese_Japan	Japanese	Japonic	Japan	East Asia	19
Japanese_Tokyo	Japanese	Japonic	Japan	East Asia	56
IuMien	IuMien	Hmong-Mien	Thailand	Southeast Asia	27
Karen_Skaw	Karen_Skaw	Tibeto-Burman	Thailand	Southeast Asia	15
Lahu_Mussur	Lahu_Mussur	Tibeto-Burman	Thailand	Southeast Asia	33
LaoIsan	LaoIsan	Tai-Kadai	Thailand	Southeast Asia	15
Lisu	Lisu	Tibeto-Burman	Thailand	Southeast Asia	15
Phutai	Phutai	Tai-Kadai	Thailand	Southeast Asia	24
Shan	Shan	Tai-Kadai	Thailand	Southeast Asia	20
Hmong	Hmong	Hmong-Mien	Thailand	Southeast Asia	84
Colao_Ha_Giang	Colao_Ha_Giang	Tai-Kadai	Vietnam	Southeast Asia	34
Dao_Ha_Giang	Dao_Ha_Giang	Hmong-Mien	Vietnam	Southeast Asia	43
Ede_Dak_Lak	Ede_Dak_Lak	Austronesian	Vietnam	Southeast Asia	24
Giarai_Gia_Lai	Giarai_Gia_Lai	Austronesian	Vietnam	Southeast Asia	27
Hanhi_Lai_Chau	Hanhi_Lai_Chau	Tibeto-Burman	Vietnam	Southeast Asia	33
Lachi_Ha_Giang	Lachi_Ha_Giang	Tai-Kadai	Vietnam	Southeast Asia	36
Lahu_Lai_Chau	Lahu_Lai_Chau	Tibeto-Burman	Vietnam	Southeast Asia	31
Lolo_Ha_Giang	Lolo_Ha_Giang	Tibeto-Burman	Vietnam	Southeast Asia	36
Mang_Lai_Chau	Mang_Lai_Chau	Austroasiatic	Vietnam	Southeast Asia	37
Nung_Ha_Giang	Nung_Ha_Giang	Tai-Kadai	Vietnam	Southeast Asia	37
Pathen_Ha_Giang	Pathen_Ha_Giang	Hmong-Mien	Vietnam	Southeast Asia	36
Phula_Ha_Giang	Phula_Ha_Giang	Tibeto-Burman	Vietnam	Southeast Asia	21
Phula_Lao_Cai	Phula_Lao_Cai	Tibeto-Burman	Vietnam	Southeast Asia	14
Sila_Lai_Chau	Sila_Lai_Chau	Tibeto-Burman	Vietnam	Southeast Asia	29
Tay	Tay	Tai-Kadai	Vietnam	Southeast Asia	47
Thai	Thai	Tai-Kadai	Vietnam	Southeast Asia	24
Hmong	Hmong	Hmong-Mien	Vietnam	Southeast Asia	41
Kinh_HoChiMinh	Kinh	Austroasiatic	Vietnam	Southeast Asia	46
Kinh	Kinh	Austroasiatic	Vietnam	Southeast Asia	50

## Sheet: Table S3
Table S3. The detailed information of reference ancient Eurasians
Population	Locality	Sample Size	Reference
Taiwan_Hanben_IA	China	15	[1]
Xinjiang_China	China	121	[2]
China_Xinjiang_Beifang_Xiaohe_BA	China	1	[3]
China_Xinjiang_Nileke_Afanasievo_BA	China	2
China_Xinjiang_Xiaohe_BA	China	2
China_AmurRiver_EarlyN	China	2	[4]
China_AmurRiver_LPaleolithic	China	3
China_AmurRiver_Mesolithic	China	3
China_AmurRiver_N	China	5
China_AR_IA	China	1	[5]
China_AR_Xianbei_IA	China	2
YRB_China	China	16
China_WLR_BA	China	2
China_WLR_LN	China	1
China_Tibetan_Plateau	China	57	[6]
China_South_China	China	19	[7]
Argentina_Aconcagua_Inca_500BP.SG	Argentina	1	[8]
Armenia_C	Armenia	1
Armenia_EBA	Armenia	1
Armenia_EBA_KuraAraxes	Armenia	2
Austria_N_HG_LBK_o_lc	Austria	1
Austria_N_LBK	Austria	1
Azerbaijan_Caucasus_lowlands_LateC	Azerbaijan	1
Bahamas_EleutheraIsl_Ceramic	Bahamas	1
Belgium_UP_GoyetQ116_1	Belgium	1
Botswana_Xaro_EIA	Botswana	2
Cameroon_SMA	Cameroon	10
CanaryIslands_Guanche.SG	Canary Islands	3
ChannelIslands_LN	Channel Islands	2
ChannelIslands_MN	Channel Islands	2
Congo_Kindoki_Protohistoric	DR Congo	3
Cuba_CanimarAbajo_Archaic	Cuba	11
Cuba_CuevaCalero_Archaic	Cuba	2
Cuba_CuevaEsqueletos_Ceramic	Cuba	3
Cuba_CuevaPerico_Archaic	Cuba	4
Cuba_GuayaboBlanco_Archaic	Cuba	3
Cuba_PlayadelMango_Archaic	Cuba	4
Czech_BellBeaker	Czech Republic	13
Czech_CordedWare	Czech Republic	23
Czech_EBA_Unetice	Czech Republic	70
Czech_N_GlobularAmphora	Czech Republic	3
Czech_N_Jordanow	Czech Republic	2
Czech_N_Rivnac	Czech Republic	5
Czech_N_TRB	Czech Republic	3
Denmark_Djursland_SingleGraveCulture.SG	Denmark	1
Denmark_EarlyViking.SG	Denmark	4
Denmark_IA.SG	Denmark	3
Denmark_Viking.SG	Denmark	42
Denmark_Zealand_Saxon_Medieval	Denmark	2
England_BellBeaker	United Kingdom	20
England_C_EBA	United Kingdom	23
England_EarlyMedieval_Saxon.SG	United Kingdom	1
England_EastYorkshire_LIA	United Kingdom	2
England_EastYorkshire_MIA	United Kingdom	1
England_EastYorkshire_MIA_LIA	United Kingdom	15
England_EBA_BellBeaker	United Kingdom	2
England_LIA	United Kingdom	16
England_EIA	United Kingdom	14
England_IA	United Kingdom	7
England_IA_ERoman.SG	United Kingdom	1
England_IA_Roman_oMiddleEast.SG	United Kingdom	1
England_IA_Roman.SG	United Kingdom	6
England_LBA	United Kingdom	9
England_MBA	United Kingdom	14
England_Mesolithic	United Kingdom	5
England_MIA	United Kingdom	51
England_MIA_LIA	United Kingdom	35
England_N	United Kingdom	36
England_N_Megalithic	United Kingdom	4
England_N_oSteppe	United Kingdom	1
England_Norfolk_AngloSaxon_EMedieval	United Kingdom	2
England_Suffolk_AngloSaxon_Emedieval_lc	United Kingdom	1
England_Trumpington_N_brother.TRPTN_611.SG	United Kingdom	1
England_Trumpington_N.SG	United Kingdom	1
England_Viking.SG	United Kingdom	32
Estonia_CordedWare.SG	Estonia	2
Estonia_EarlyViking.SG	Estonia	34
Faroes_EarlyModern.SG	Faroes	13
Faroes_Viking.SG	Faroes	1
France_Chaudardes	France	1
France_EN	France	1
France_EN_MN	France	3
France_GrandEst_EBA.SG	France	5
France_GrandEst_EN.SG	France	1
France_GrandEst_MN.SG	France	6
France_HautsDeFrance_EN.SG	France	1
France_HautsDeFrance_LN.SG	France	1
France_HautsDeFrance_MN.SG	France	2
France_MN	France	27
France_NouvelleAquitaine_Mesolithic_1d.rel.PER503.SG	France	1
France_Occitanie_EBA.SG	France	3
France_Occitanie_EMBA.SG	France	1
France_Occitanie_IA2.SG	France	4
Germany_AltInden_Saxon_EMedieval	Germany	16
Germany_Anderten_Saxon_Medieval	Germany	11
Germany_BellBeaker	Germany	3
Germany_Blatterhohle_MN	Germany	2
Germany_Burkhardtshohle	Germany	1
Germany_Drantum_Saxon_Medieval	Germany	5
Germany_Dunum_Saxon_Medieval	Germany	12
Germany_EBA_Unetice	Germany	1
Germany_EN_LBK	Germany	23
Germany_Falkenstein	Germany	1
Germany_Hiddestorf_Saxon_EMedieval	Germany	6
Germany_Issendorf_Saxon_EMedieval	Germany	1
Germany_Lech_BellBeaker	Germany	4
Germany_Lech_EBA	Germany	21
Germany_Lech_MBA	Germany	2
Germany_Liebenau_Saxon_Emedieval	Germany	1
Germany_LN_lc	Germany	1
Germany_LN_oWHG	Germany	1
Germany_Mesolithic	Germany	1
Germany_MN_Baalberge	Germany	1
Germany_MN_Salzmuende	Germany	1
Germany_Schleswig_Saxon_LMedieval	Germany	13
Germany_Schortens_Saxon_EMedieval	Germany	3
Germany_Tauber_CordedWare_contam	Germany	1
Germany_Tollense_BA.SG	Germany	16
Germany_Zetel_Saxon_EMedieval	Germany	1
Greenland_EarlyNorse.SG	Greenland	8
Greenland_LateNorse.SG	Greenland	2
Guadeloupe_AnseGourde_Ceramic	Guadeloupe	2
Hungary_C_Balaton_Lasinja	Hungary	1
Hungary_EBA_Protonagyrev	Hungary	1
Hungary_EN_HG_Koros.SG	Hungary	1
Hungary_Hunyadihalom_MCHA	Hungary	1
Hungary_IA_Prescythian.SG	Hungary	1
Hungary_LateC_Baden	Hungary	1
Hungary_LBA_Kyjatice.SG	Hungary	1
Hungary_LN_Lengyel	Hungary	3
Hungary_LN_Sopot	Hungary	1
Hungary_LN_Tisza	Hungary	1
Hungary_MN_ALPc	Hungary	3
Hungary_MN_LBK_o	Hungary	1
Hungary_MN_Vinca	Hungary	1
Iceland_Early_Christian.SG	Iceland	1
Iceland_Pre_Christian.SG	Iceland	5
Iceland_Viking.SG	Iceland	9
Iran_GanjDareh_N	Iran	2
Ireland_EBA.SG	Ireland	3
Ireland_EN_MN.SG	Ireland	4
Ireland_EN.SG	Ireland	3
Ireland_Kilteasheen_AngloSaxon_EMedieval_Norman	Ireland	27
Ireland_Kilteasheen_AngloSaxon_EMedieval_Norman_oSteppe	Ireland	1
Ireland_LN.SG	Ireland	3
Ireland_Megalithic.SG	Ireland	8
Ireland_Mesolithic.SG	Ireland	2
Ireland_MN_contam.SG	Ireland	1
Ireland_MN.SG	Ireland	22
Ireland_N.SG	Ireland	1
Ireland_Viking.SG	Ireland	3
IsleOfMan_Viking.SG	Isle of Man	1
Israel_Ashkelon_IA1	Israel	2
Israel_Ashkelon_IA2	Israel	2
Israel_MLBA	Israel	1
Italy_Broion_BA.SG	Italy	1
Italy_Broion_CA.SG	Italy	2
Italy_LaSassa_CA.SG	Italy	1
Italy_LaSassa_CA.SG_1d.rel.LSC002	Italy	1
Italy_Medieval_o1.SG	Italy	1
Italy_Medieval.SG	Italy	2
Italy_North_EarlyMedieval_Langobards_1	Italy	5
Italy_North_EarlyMedieval_Langobards_2	Italy	6
Italy_North_EarlyMedieval_Langobards_3	Italy	3
Italy_North_EarlyMedieval_Langobards_4	Italy	1
Italy_Sicily_EBA	Italy	2
Italy_Tagliente_LPaleolithic	Italy	1
Japan_HG_Jomon	Japan	4
Jordan_EBA	Jordan	2
Jordan_PPNB	Jordan	1
Kazakhstan_Berel_Pazyryk	Kazakhstan	1
Kenya_EarlyPastoralN	Kenya	1
Kenya_Historic_2	Kenya	1
Kenya_HyraxHill_PastoralN	Kenya	1
Kenya_IA_Pastoral_o	Kenya	1
Kenya_Kakapel_LSA_Kansyore	Kenya	1
Kenya_LSA	Kenya	1
Kenya_LukenyaHill_PastoralN	Kenya	1
Kenya_MoloCave_PastoralN	Kenya	1
Kenya_Nyarindi_LSA_Kansyore	Kenya	1
Kenya_PastoralN	Kenya	7
Kenya_PastoralN_Elmenteitan	Kenya	1
Latvia_HG_dup.I4628.SG	Latvia	1
Latvia_HG.SG	Latvia	1
Malawi_Hora_LSA_8500BP.SG	Malawi	1
Mongolia_BA_1	Mongolia	1
Mongolia_Chalcolithic_Afanasievo_1	Mongolia	1
Mongolia_Chalcolithic_Afanasievo_2	Mongolia	1
Mongolia_East_N	Mongolia	1
Mongolia_EBA_Chemurchek_2	Mongolia	2
Mongolia_EBA_Ulgii_1	Mongolia	1
Mongolia_EIA_3	Mongolia	1
Mongolia_EIA_Sagly_4	Mongolia	13
Mongolia_EIA_SlabGrave_1	Mongolia	7
Mongolia_EIA_Xiongnu_7	Mongolia	1
Mongolia_IA_Xianbei	Mongolia	1
Mongolia_LBA_CenterWest_4	Mongolia	5
Mongolia_LBA_CenterWest_5	Mongolia	1
Mongolia_LBA_MongunTaiga_1	Mongolia	1
Mongolia_LBA_MongunTaiga_3	Mongolia	3
Mongolia_LBA_Ulaanzukh_2	Mongolia	2
Mongolia_MBA_Munkhkhairkhan_1	Mongolia	2
Mongolia_MBA_Munkhkhairkhan_2	Mongolia	1
Mongolia_North_N	Mongolia	4
Nepal_Chokhopani_2800BP.SG	Nepal	1
Netherlands_BellBeaker	Netherlands	1
Netherlands_Groningen_Saxon_Medieval	Netherlands	12
Norway_IA.SG	Norway	2
Norway_LN_BA.SG	Norway	1
Norway_Medieval.SG	Norway	2
Norway_Viking.SG	Norway	17
Peru_Chincha_LH.SG	Peru	1
Poland_Medieval_1.SG	Poland	1
Poland_Medieval_2.SG	Poland	1
Poland_Viking.SG	Poland	6
Portugal_C.SG	Portugal	2
Portugal_LN_C.SG	Portugal	2
PuertoRico_LosIndios_Ceramic	Puerto Rico	1
PuertoRico_PasodelIndio_Ceramic	Puerto Rico	4
PuertoRico_PuntaCandelero_Ceramic_o	Puerto Rico	1
Romania_Cioclovina_lc	Romania	1
Romania_IronGates_Mesolithic.SG	Romania	1
Russia_AngaraRiver_BA.SG	Russia	4
Russia_AngaraRiver_Medieval.SG	Russia	1
Russia_AngaraRiver_N.SG	Russia	3
Russia_Blagovechensk_IA.SG	Russia	1
Russia_Boisman_MN	Russia	6
Russia_Caucasus_Eneolithic	Russia	2
Russia_Caucasus_LBA_Dolmen	Russia	1
Russia_Caucasus_Maikop_Novosvobodnaya	Russia	3
Russia_CentralYakutia_LN.SG	Russia	1
Russia_Ural_EarlySarmatian	Russia	1
Russia_IA_Yankovsky	Russia	1
Russia_KadalinkaRiver_N.SG	Russia	1
Russia_Krasnoyarsk_BA.SG	Russia	1
Russia_KuengaRiver_N_2.SG	Russia	1
Russia_LakeBaikal_N.SG	Russia	3
Russia_LenaRiver_BA.SG	Russia	2
Russia_LenaRiver_EN.SG	Russia	1
Russia_LenaRiver_N.SG	Russia	1
Russia_Lokomotiv_Eneolithic.SG	Russia	1
Russia_North_Caucasus	Russia	3
Russia_Siberia_Angara_EN	Russia	1
Russia_Siberia_Irkutsk_EBA	Russia	3
Russia_Siberia_Lena_EBA	Russia	8
Russia_Siberia_Lena_EN	Russia	2
Russia_Siberia_Tenisei_EBA	Russia	1
Russia_Tuva_IA_AldyBel	Russia	1
Russia_UstIda_LN.SG	Russia	1
Russia_Viking.SG	Russia	22
Scotland_C_EBA	United Kingdom	6
Scotland_IA	United Kingdom	1
Scotland_LBA	United Kingdom	2
Scotland_LIA	United Kingdom	10
Scotland_MBA	United Kingdom	3
Scotland_Megalithic.SG	United Kingdom	3
Scotland_MIA	United Kingdom	1
Scotland_MIA_LIA	United Kingdom	5
Scotland_N	United Kingdom	29
Scotland_N_mediumlowEEF	United Kingdom	3
Scotland_Viking.SG	United Kingdom	5
South_Africa_1900BP.SG	South Africa	1
South_Africa_2000BP.SG	South Africa	1
Spain_Almoloya_Argar	Spain	3
Spain_Almoloya_Argar_Early	Spain	15
Spain_Almoloya_Argar_Late	Spain	11
Spain_Aritgues_LBA	Spain	4
Spain_BA.SG	Spain	2
Spain_Bastida_Argar	Spain	4
Spain_Bastida_Argar_Late	Spain	3
Spain_C	Spain	10
Spain_EBA	Spain	1
Spain_EN	Spain	6
Spain_IA	Spain	1
Spain_LaHorna_BA_1d.LHO001	Spain	2
Spain_LN.SG	Spain	1
Spain_MLN	Spain	2
Spain_MolinosPapel_Early_Argar	Spain	2
Spain_SE_Iberia_BA_Argar	Spain	3
Spain_SE_Iberia_BA_Valencian	Spain	1
Spain_SE_Iberia_CA	Spain	12
Spain_SW_Iberia_CA	Spain	5
Spain_UP_Azilian	Spain	2
Spain_Zapateria_Argar	Spain	1
StLucia_Lavoutte_Ceramic	St. Lucia	7
Sweden_BAC.SG	Sweden	1
Sweden_EarlyViking_lc.SG	Sweden	1
Sweden_EarlyViking.SG	Sweden	2
Sweden_Gotland_Hemmor_PittedWare_BattleAxe_minus.SG	Sweden	1
Sweden_Gotland_Hemmor_PittedWare_BattleAxe.SG	Sweden	1
Sweden_Gotland_Vasterbjers_PittedWare_BattleAxe_minus.SG	Sweden	5
Sweden_Gotland_Vasterbjers_PittedWare_BattleAxe.SG	Sweden	5
Sweden_IA_1.SG	Sweden	1
Sweden_Motala_HG	Sweden	2
Sweden_PWC.SG	Sweden	2
Sweden_Viking.SG	Sweden	78
Switzerland_Bichon.SG	Switzerland	1
Tanzania_PN	Tanzania	3
Tanzania_PN_IA	Tanzania	2
Turkey_TitrisHoyuk_EBA	Turkey	1
Turkmenistan_C_Namazga_1d.rel.DA380.SG	Turkmenistan	1
Ukraine_Medieval.SG	Ukraine	1
Ukraine_Viking.SG	Ukraine	2
USA_Anzick_realigned.SG	USA	1
Wales_C_EBA	United Kingdom	1
Wales_LBA	United Kingdom	1
Wales_MBA_lowEEF	United Kingdom	1
Wales_Mesolithic	United Kingdom	2
Wales_MIA	United Kingdom	1
Wales_MIA_LIA	United Kingdom	1
Wales_N	United Kingdom	4
Croatia_Jagodnjak_MBA.SG	Croatia	4
Croatia_Popova_MN.SG	Croatia	5
Croatia_Popova_RomanP.SG	Croatia	1
Turkey_TellAtchana_MLBA	Turkey	7
Nepal_Mustang_Chokhopani_IA	Nepal	1
Nepal_Manang_Kyang_LIA	Nepal	4
Nepal_Mustang_Mebrak_LIA_EMiddleKingdoms	Nepal	2
Nepal_Mustang_Rhirhi_IA	Nepal	1
Nepal_Mustang_Samdzong_MiddleKingdoms	Nepal	4
Peru_Maucallacta_Tiwanaku	Peru	1
Bolivia_Akapana_Tiwanaku	Bolivia	3
Bolivia_Lukurmata_Tiwanaku	Bolivia	2
Italy_Sicily_N_Stentinello	Italy	1
Italy_Sicily_LateMesolithic_Castelnovian	Italy	2
Italy_Sicily_MN	Italy	1
Germany_Saxony_LBK_N	Gernamy	16
Kyrgyzstan_Chuy_KaraDjigach_BlackDeath_Medieval_oWestEurasian	Kyrgyzstan	1
Kyrgyzstan_Chuy_Burana_BlackDeath_Medieval_oWestEurasian	Kyrgyzstan	1
Syria_TellQarassa_Umayyad	Syria	1
France_Calvados_N_Norman	France	5
Italy_Pompeii_Roman.SG	Italy	1
Hungary_DanubeTisza_EAvar	Hungary	9
Hungary_Transtisza_EAvar	Hungary	2
Hungary_DanubeTisza_LSarmation_EHun	Hungary	5
Hungary_Transtisza_LSarmation_EHun	Hungary	3
Hungary_NorthTransdanubia_Hun	Hungary	1
Hungary_DanubeTisza_MAvar	Hungary	1
Hungary_DanubeTisza_LAvar	Hungary	3
Hungary_SouthTransdanubia_Eavar_1	Hungary	1
Russia_Siberia_UP	Russia	1
References
[1] Wang, C. C. et al. Genomic insights into the formation of human populations in East Asia. Nature 591, 413-419 (2021). https://doi.org:10.1038/s41586-021-03336-2
[2] Kumar, V. et al. Bronze and Iron Age population movements underlie Xinjiang population history. Science 376, 62-69 (2022). https://doi.org:10.1126/science.abk1534
[3] Zhang, F. et al. The genomic origins of the Bronze Age Tarim Basin mummies. Nature 599, 256-261 (2021). https://doi.org:10.1038/s41586-021-04052-7
[4] Mao, X. et al. The deep population history of northern East Asia from the Late Pleistocene to the Holocene. Cell 184, 3256-3266 e3213 (2021). https://doi.org:10.1016/j.cell.2021.04.040
[5] Ning, C. et al. Ancient genomes from northern China suggest links between subsistence changes and human migration. Nat Commun 11, 2700 (2020). https://doi.org:10.1038/s41467-020-16557-2
[6] Wang, H. et al. Human genetic history on the Tibetan Plateau in the past 5100 years. Sci Adv 9, eadd5582 (2023). https://doi.org:10.1126/sciadv.add5582
[7] Wang, T. et al. Human population history at the crossroads of East and Southeast Asia since 11,000 years ago. Cell 184, 3829-3841 e3821 (2021). https://doi.org:10.1016/j.cell.2021.05.018
[8] Mallick, S. et al. The Allen Ancient DNA Resource (AADR) a curated compendium of ancient human genomes. Sci Data 11, 182 (2024). https://doi.org:10.1038/s41597-024-03031-7

## Sheet: Table S4
Table S4. The haplogroup information for newly genotyped Chinese ethnic minority individuals based on different Y-chromosome regions and haplogroup tools
Population	Sample ID	Haplogroups obtained based on ~10 Mb NRY sequences using in-house scripts	Haplogroups obtained based on the YHSeqY3000 panel using in-house scripts	Haplogroups obtained based on ~10 Mb NRY sequences using HaploGrouper	Haplogroups obtained based on the YHSeqY3000 panel using HaploGrouper	Haplogroups obtained based on ~10 Mb NRY sequences using Y-LineageTracker	Haplogroups obtained based on the YHSeqY3000 panel using Y-LineageTracker	Key mutations obtained using Y-LineageTracker
Bai_Yunnan	Bai_Yunnan1	C2b1b1b2b1a1b1a1b-MF273194	C2b1b1b2b1a1b1-FGC45614	C2b1a2b2	C2b1a2b2	C2b1a2b2	C2b1a2b2	FGC45551, FGC45548, Y35925/Z45207, PH1109, FGC45562, PH1906, PH2194, PH4484, FGC45560, FGC45566
Bai_Yunnan	Bai_Yunnan10	O2a1b1a1a1b2d3b1b1c2a2-MF196474	O2a1b1a1a1b5c2b3-Y34065	O2a2b1a1a1a4a	O2a2b1a1a1a4a	O2a2b1a1a1a4a	O2a2b1a1a1a4a	CTS1642, CTS4658
Bai_Yunnan	Bai_Yunnan11	F3a1b-MF57190	F1-Y27277	F2	CF	F2	F	*M428
Bai_Yunnan	Bai_Yunnan12	O2a1b1a1a1b2d3b1b1b2a2b-MF243257	O2a1b1a1a1b5c2b2a-MF94723	O2a2b1a1a1a4a1	O2a2b1a1a1a4a1	O2a2b1a1a1a4a	O2a2b1a1a1a4a1	CTS1642, CTS4658
Bai_Yunnan	Bai_Yunnan2	O1a2b1b1a1a1b1a2a2a1c2-MF384493	O1b2a2a1a1a2a1b1-MF117418	O1b1a1a1a1a1a	O1b1a1a1a1a1a	O1b1a1a1a1a1a	O1b1a1a1a1a1a	*Z24081, Z24084, Z24085, Z24087, CTS10965
Bai_Yunnan	Bai_Yunnan3	N2a1b2a1c1a1a2b3b1a2c-MF332913	N2a1b2a1b1a1a2b3-M1854	N1b2	N1b2a1	N1b2a1b~	N1b2a1~	*F1221/M1808
Bai_Yunnan	Bai_Yunnan4	O2a1b1a1a1b2d7b10a2a2β18a-MFY208	O2a1b1a1a1b5f7a2a-F254	O2a2b1a1a1a1a1a1	O2a2b1a1a1a1a1a1	O2a2b1a1a1a1a1a1	O2a2b1a1a1a1a1a1	CTS630, CTS1304, F6227, F155, CTS2760, F276, Y21367, F440, F541, F7447, F703, F7556, CTS11316, F7973, F7994
Bai_Yunnan	Bai_Yunnan5	O2a1b1a1b1a1a1a3a2f1a2b2-MF262619	O2a1b1a1b1a1a1c2f2-MF614573	O2a2b1a2a1a1a2	O2a2b1a2a1a1a	O2a2b1a2a1a1a2	O2a2b1a2a1a1a	F242, CTS10286, CTS10401, F563, CTS10888, F634, CTS11492
Bai_Yunnan	Bai_Yunnan6	O2a1b1a1a1b2f1a1a4a2d4d-MF196762	O2a1b1a1a1b6a1c2c4-MF1377	O2a2b1a1a1c1a1a	O2a2b1a1a1c1a1a	O2a2b1a1a1c1a1a	O2a2b1a1a1c1a1a	E264/M1528, M1624, E361/M1646, CTS8848/M1672, M1722, CTS11844, E543^^/M1727^^
Bai_Yunnan	Bai_Yunnan7	O1a2b1b1a1a1a2a1a2b1b-MF329077	O1b2a2a1a1a1c1-F809	O1b1a1a1a1b2a1	O1b1a1a1a1b2a1	O1b1a1a1a1b2a1	O1b1a1a1a1b2a1	F809, Z23786, Z23791, Z23797, Z23807
Bai_Yunnan	Bai_Yunnan8	N2a1b2a1c1a1a2b3b1a2b-MF306989	N2a1b2a1b1a1a2b3-M1854	N1b2	N1b2a1	N1b2a1b~	N1b2a1~	*F1221/M1808
Bai_Yunnan	Bai_Yunnan9	O2a1b1a1b1a1a1a3b1a1a1a1b23f1β38b-MF210152	O2a1b1a1b1a1a1d1a1a1a1h2m-MF12525	O2a2b1a2a1a1b1b2b1a	O2a2b1a2a1a1b1b2b1a	O2a2b1a2a1a1b1b2b1a	O2a2b1a2a1a1b1b2b1a	FGC23868
Bouyei_Guizhou	Bouyei_Guizhou13	O2a1b2a2a1f1-MF106385	O2a1b2a2a-F1837	O2a2a1b	O2a2	O2a2a1b	O2a2	F4088, F4163, F1837, F2576
Bouyei_Guizhou	Bouyei_Guizhou14	O1a2b1b1a1a1a2a1a1a1a1a2d2b-MFV1898	O1b2a2a1a1a1c1a1a1a2-MF39180	O1b1a1a1a1b2a1a1a	O1b1a1a1a1b2a1a1	O1b1a1a1a1b2a1a1a	O1b1a1a1a1b2a1a1	Z23790
Bouyei_Guizhou	Bouyei_Guizhou15	O2a1b1a1b1a1a1a2a1c1a1b2-MF159329	O2a1b1a1b1a1a1b1a3a1-MF57495	O2a2b1a2a1a4a1	O2a2b1a2a1a4a1	O2a2b1a2a1a4a1	O2a2b1a2a1a4a1	*Y30484, Y30499
Bouyei_Guizhou	Bouyei_Guizhou16	O1a1a3b1a1a1a1a1-MF340092	O1a1d1a1a1a1a-Z23333	O1a1a2a1a3	O1a1a2a1a3	O1a1a2a1a3	O1a1a2a1a3	Z23271
Bouyei_Guizhou	Bouyei_Guizhou17	D1a2a1c1a1a-MF60661	D1a2a1b1a-MF2341	D1a1a1b2	D1a1a1b2	D1a1a1b2~	D1a1	*Z41068, Z41070
Bouyei_Guizhou	Bouyei_Guizhou18	O1a2b1b1a1c1a1b3b1-MF369843	O1b2a2a1a3a1a2-A22938	O1b1a1a1b2	O1b1a1a1b2	O1b1a1a1b2	O1b1a1a1b2	A22938
Bouyei_Guizhou	Bouyei_Guizhou19	O1a2b1b1a1a1a2a1a4b4b2b-MF332728	O1b2a2a1a1a1c1-F809	O1b1a1a1a1b2a1b	O1b1a1a1a1b2a1	O1b1a1a1a1b2a1b	O1b1a1a1a1b2a1	FGC61096, FGC61076, FGC61102, FGC61105, FGC61120, FGC61078, FGC61121, FGC61125, FGC61126, FGC61130, FGC61133, FGC61144, FGC61145, FGC61151
Bouyei_Guizhou	Bouyei_Guizhou20	O1a2b1b1a1a1a1a1a1a3b2b1-MFV9999	O1b2a2a1a1a1a1a1a3-FGC61038	O1b1a1a1a1b1a1a1a3	O1b1a1a1a1b1a1a1a3	O1b1a1a1a1b1a1a1a3	O1b1a1a1a1b1a1a1a3	FGC61039, FGC61038, Y31927
Bouyei_Guizhou	Bouyei_Guizhou21	O1a1a3b1a1a1a1a2h1-MF194393	O1a1d1a1a1a1a1-Z23327	O1a1a2a1a3	O1a1a2a1a3	O1a1a2a1a3	O1a1a2a1a3	Z23271
Bouyei_Guizhou	Bouyei_Guizhou22	O1a2b1b1a1c1a1a2c2a-MF332746	O1b2a2a1a3a1a1b-MF163024	O1b1a1a1b1	O1b1a1a1b1	O1b1a1a1b1	O1b1a1a1b1	FGC29900/Y9322/Z23667
Bouyei_Guizhou	Bouyei_Guizhou23	O1a1a3b1a1a1a1a2h2-BY114878	O1a1d1a1a1a1a1-Z23327	O1a1a2a1a3	O1a1a2a1a3	O1a1a2a1a3	O1a1a2a1a3	Z23271
Dai_Yunnan	Dai_Yunnan24	O1a2b1b1a1a2a2a3b2a-MF92344	O1b2a2a1a1b1b4-Z1642	O1b1a1a1a2a	O1b1a1a1a2a	O1b1a1a1a2a	O1b1a1a1a2a	*F16061, F19607, F25116
Dai_Yunnan	Dai_Yunnan25	O2a1b1a1a1b2d3b1a1e2a-MF312253	O2a1b1a1a1b5c2a1-Z25930	O2a2b1a1a1a4a2a3	O2a2b1a1a1a4a2a	O2a2b1a1a1a4a2a3	O2a2b1a1a1a4a2a	Z39704
Dai_Yunnan	Dai_Yunnan26	F3a2a1b2a-MF67072	F1a-F17579	F2	CF	F2	F	*M428
Dai_Yunnan	Dai_Yunnan27	O2a1b1a1a1b2f1a1a4a2d4a4b1a1-MF61035	O2a1b1a1a1b6a1c2c4a-Z39663	O2a2b1a1a1c1a1a1	O2a2b1a1a1c1a1a1	O2a2b1a1a1c1a1a1	O2a2b1a1a1c1a1a1	*Z39664
Daur_Heilongjiang	Daur_Heilongjiang28	C2a1b4a3a1a1b-MF306181	C2a1b4a3a-ACT415	C2a1a3	C2a1a	C2a1a3a2~	C2a1a3a2~	*F11301, F13806
Daur_Heilongjiang	Daur_Heilongjiang29	N2a2b2b-MF276077	N2a2b2-MF59353	N1a	N1a	N1a1a1a1a	R1b1a1b1a1a1b1a1a	*Z4846^/M2208^, M2208^/Z4846^
Daur_Heilongjiang	Daur_Heilongjiang30	N2a2a1b1b1a1a1b1-MF63753	N2a2a1b1b1a1-FT281705	N1a1a3	N1a1a3	N1a1a1a1a	N1a1a1a1a	*M1996/Z1949, F3823^/M1978^/S9317^, CTS622/M1999, CTS653/M1980, CTS1077/M2001, M2012/S11249/Z4853, CTS3266/M2034/Z1956, M2208^/Z4846^, CTS6974/M2056, CTS7299/M1986/Z1963, CTS7772/M2064, F2584/M2065/S20163, CTS8194/M2067, CTS8751/M2072, F2996/M2083, CTS10272/M2085, CTS10570/F3080/M2089/Z1969, M2097/Z1971, M2106/Z1975, F3354/M2109/S24635, CTS10773/M2111/Z1976, CTS10889/M2112/Z1977, CTS11752/M2117, …
Daur_Heilongjiang	Daur_Heilongjiang31	N2a1a1a1a2a1b-MF123616	N2a1a1a1b1a-F18335	N1b1a2b	N1b1a2b	N1b1a2b1a~	N1b1a2b~	*L732
Daur_Heilongjiang	Daur_Heilongjiang32	O2a1b1a1a1b2d3b1b1a2b2c1-MF39358	O2a1b1a1a1b5c2b1b1-MF1006	O2a2b1a1a1a4a1	O2a2b1a1a1a4a1	O2a2b1a1a1a4a	O2a2b1a1a1a4a1	CTS1642, CTS4658
Daur_Heilongjiang	Daur_Heilongjiang33	O1a2b1b1a1a1a2a1a1b2b1-MF169286	O1b2a2a1a1a1c1a2b2-MF169272	O1b1a1a1a1b2a1a2a	O1b1a1a1a1b2a1a2	O1b1a1a1a1b2a1a2a	O1b1a1a1a1b2a1a2	A23595, A23596
Daur_Heilongjiang	Daur_Heilongjiang34	O1a2b1b1a1a1a2a1a1b2b3-MF288323	O1b2a2a1a1a1c1a2b2-MF169272	O1b1a1a1a1b2a1a2a	O1b1a1a1a1b2a1a2	O1b1a1a1a1b2a1a2a	O1b1a1a1a1b2a1a2	A23595, A23596
Daur_Heilongjiang	Daur_Heilongjiang35	O1a2a1a1a2a1a1e2a-MF200796	O1b1a1a1b1a1c-Y221266	O1b2a1a2a1	O1b2a1a2a1	O1b2a1a2a1	O1b2a1a2a1	CTS723, Z24624
Daur_Heilongjiang	Daur_Heilongjiang36	C2b1b2b1b1a1a2-MF2941	C2b1b2b2a1a-MF2042	C2b1b1g1	C2b1b1g1	C2b1b1g1~	C2b1b1g1~
Daur_Heilongjiang	Daur_Heilongjiang37	O2a1b1a1b1a1a1a3a2b2c1-MF239877	O2a1b1a1b1a1a1c2b2-MF231	O2a2b1a2a1a1a2	O2a2b1a2a1a1a	O2a2b1a2a1a1a2	O2a2b1a2a1a1a	F242, CTS10286, CTS10401, F563, CTS10888, F634, CTS11492
Daur_Heilongjiang	Daur_Heilongjiang38	N2a2a1b1b1a1a1b2a-MF200114	N2a2a1b1b1a1-FT281705	N1a1a3	N1a1a3	N1a1a1a1a	N1a1a1a1a	*M1996/Z1949, F3823^/M1978^/S9317^, CTS622/M1999, CTS653/M1980, CTS1077/M2001, M2012/S11249/Z4853, CTS3266/M2034/Z1956, P105, M2208^/Z4846^, CTS6974/M2056, CTS7299/M1986/Z1963, CTS7772/M2064, F2584/M2065/S20163, CTS8194/M2067, CTS8751/M2072, F2996/M2083, CTS10272/M2085, CTS10570/F3080/M2089/Z1969, M2095/Z1970, M2097/Z1971, M2106/Z1975, F3354/M2109/S24635, CTS10773/M2111/Z1976, CTS10889/M2112/Z197…
Daur_Heilongjiang	Daur_Heilongjiang39	N1b2-MF59508	N-M231	N2	N [K2a1a]	NO1	F
Daur_Heilongjiang	Daur_Heilongjiang40	O2a1a2a1a1a1b1a3b2a2a2-MF123434	O2a1a2a1a1a2a1c2d1-MF81363	O2a1b1a1a1a1a1c	O2a1b1a1a1a1a1c	O2a1b1a1a1a1a1c	O2a1b1a1a1a1a1c	MF6739, MF6740
Dong_Guizhou	Dong_Guizhou41	O2a1a2a1a1a1b3a1a4a5b1a1d1-MF140326	O2a1a2a1a1a2c1c1e2-Y27894	O2a1b1a1a1a1e1a1a	O2a1b1a1a1a1e1a1a	O2a1b1a1a1a1e1a1a	O2a1b1a1a1a1e1a1a	Y27894, Y27896, Y27898, Y27900, Y26386
Dong_Guizhou	Dong_Guizhou42	O2a1a2a1a1a1b1a3c1a3b1c2-MF351318	O2a1a2a1a1a2a1c3a1b-Y20932	O2a1b1a1a1a1a1b1a1	O2a1b1a1a1a1a1b1a1	O2a1b1a1a1a1a1b1a1	O2a1b1a1a1a1a1b1a1	*Y20933, Z34692, Y20934, Y21439, Y20936, Y20938, Y20940, Y20942, Y20943, Y21444, Y20944, Y21446, Y20946, Y21447, Z43886, Y20950
Dong_Guizhou	Dong_Guizhou43	N2a1a3a2b1a2b2-MFY8	N2a1a3b2-MF28233	N1b1b	N1b1b	N1b1b~	N1	*Y23789, CTS962, Y24389, Y23791, Y23792, Y24390, Y24393, CTS4309, CTS4323, CTS4759, CTS6186, Y24394, CTS7304, Y23793, CTS7723, Y23795, Y23797, Y23800, Y23801, Y23802
Dong_Guizhou	Dong_Guizhou44	O1a1a3b2a1a1c4b2b-MF386023	O1a1d2a1a1c2-Z38636	O1a1a1b1b1b1	O1a1a1b1b1b1	O1a1a1b1b1b1	O1a1a1b1b1b1	*F23485
Dong_Guizhou	Dong_Guizhou45	O2a1b2a1a1a1a1b1b2a1a1b-MF312588	O2a1b2a1a1a1a2a3-MF87970	O2a2a1a2a1a1b2	O2a2a1a2a1a1b	O2a2a1a2a1a1b2	O2a2a1a2a1a1b	CTS123, CTS192
Dong_Guizhou	Dong_Guizhou46	N2a1a3a2b1a2b1-MFY7	N2a1a3b2-MF28233	N1b1b	N1b1b	N1b1b~	N1	*Y23789, CTS962, Y24389, Y23791, Y23792, Y24390, Y24393, CTS4309, CTS4323, CTS4759, CTS6186, Y24394, CTS7304, Y23793, CTS7723, Y23795, Y23797, Y23800, Y23801, Y23802
Dong_Guizhou	Dong_Guizhou47	O1a2b1b1a1a1b1a1a2d1-MF123400	O1b2a2a1a1a2a1a2b-MF121698	O1b1a1a1a1a1a1a2	O1b1a1a1a1a1a1a2	O1b1a1a1a1a1a1a2	O1b1a1a1a1a1a1a2	SK1627/Z24091, Z24093
Dong_Guizhou	Dong_Guizhou48	O1a2b1b1a1a1b1a1a2e2a1b2c-MF380028	O1b2a2a1a1a2a1a2c1a-F25096	O1b1a1a1a1a1a1a2b	O1b1a1a1a1a1a1a2b	O1b1a1a1a1a1a1a2b	O1b1a1a1a1a1a1a2b	Y26367
Dong_Guizhou	Dong_Guizhou49	O1a1a1a2a1b1b-MF224370	O1a1a1b-F1600	O1a2a2	O1a2a2	O1a2a2	O1a2a2	*AM00387/F2954
Dong_Guizhou	Dong_Guizhou50	O1a1a3b2a1a1c5a1c1-MF60010	O1a1d2a1a1c3-F14812	O1a1a1b1b1b	O1a1a1b1b1b	O1a1a1b1b1b	O1a1a1b1b1b	Z38638
Dongxiang_Gansu	Dongxiang_Gansu51	R2b1a1c-MF249346	R2b-M124	R2a2	R [K2b2a2]	R2a2	F	*FGC12577/Y3370, FGC12735/Y3371, FGC12732/Y3312, FGC12642/Y3434
Dongxiang_Gansu	Dongxiang_Gansu52	O2a1b1a1b1a1a1a3b1a1a1a3d-MF170778	O2a1b1a1b1a1a1d1a1a1a3-CTS2882	O2a2b1a2a1a1b1b2b	O2a2b1a2a1a1b1b2	O2a2b1a2a1a1b1b2b2	O2a2b1a2a1a1b1b2b2	CTS2882, CTS8942
Dongxiang_Gansu	Dongxiang_Gansu53	O1a2b1b1a1c2b1-MF630191	O1b2a2a1a3-M1280	O1b1a1a1b	O1b1a1a1	O1b1a1a1b	O1b1a1a1	F789/M1283, F4181/M1357, F2522/M1410, F3318/M1469
Dulong_Yunnan	Dulong_Yunnan54	O2a1b1a1a1b2d3b1b1c1b1-MF302903	O2a1b1a1a1b5c2b3-Y34065	O2a2b1a1a1a4a1	O2a2b1a1a1a4a1	O2a2b1a1a1a4a	O2a2b1a1a1a4a1	CTS1642, CTS4658
Gaoshan_Taiwan	Gaoshan_Taiwan55	O1a1a3b2b1a2a2b-MF60082	O1a1d2b1a-AMM253	O1a1a1a2a1	O1a1a1a2	O1a1a1a2a1	O1a1a1a2	*YP4602/Z39247
Gelao_Guizhou	Gelao_Guizhou56	O1a1a3b1a1a1a1a2b-MF123268	O1a1d1a1a1a1a1-Z23327	O1a1a2a1a3	O1a1a2a1a3	O1a1a2a1a3	O1a1a2a1a3	Z23271
Hezhen_Beijing	Hezhen_Beijing57	C2a1b2a2d2b2-MF258325	C2a1b2a3b1-B87	C2a1a2a1a1	C2a1a2a1a	C2a1a2a1a1	C2a1a2a1a1	*Z32854, Z32855, Z32857, Z32859
Hui_Anhui	Hui_Anhui58	J1b2a2b2b2b2b2b1d1a2-MF248710	J1-L255	J1a2a1a2d2b2b2c4a	J	J1a2a1a2d2b2b2c4a~	F	*PF4869, PF4872, PF4874, PF4876, PF4877, PF4879
Hui_Anhui	Hui_Anhui59	N2a2b1a1a2a3a3a6c1β2a2-MF36663	N2a2b1a1a2b2c1b-MF55434	N1a2a1a2	N1a2a1a2	N1a2a1a2~	N1a2a1a2~	*CTS1350
Hui_Anhui	Hui_Anhui60	O2a1b1a1a1b2f1a1a4a2d7a-MF59441	O2a1b1a1a1b6a1c2c-M1528	O2a2b1a1a1c1a1a	O2a2b1a1a1c1a1a	O2a2b1a1a1c1a1a	O2a2b1a1a1c1a1a	E264/M1528, M1624, E361/M1646, CTS8848/M1672, M1722, CTS11844, E543^^/M1727^^
Hui_Anhui	Hui_Anhui61	O2a1b2a1b1a1a1b1a3k2a-MF189682	O2a1b2a1b1a1a1b1b-MF2545	O2a2a1a1a1b1a	O2a2a1a1a1b1a	O2a2a1a1a1b1a	O2a2a1a1a1b1a	MF2545
Hui_Anhui	Hui_Anhui62	O2a1a2a1b2a1a11a-MF89189	O2a1a2a2b1a-MF7349	O2a1b1a2b2b1	O2a1b1a2b2	O2a1b1a2b2b1	O2a1b1a2b2	*MF7348
Hui_Anhui	Hui_Anhui63	O2a1a2a1b1a1b2a1a1a2a1a-MF36990	O2a1a2a2a1a2b1a1a1b-MF16265	O2a1b1a2a1a3a1b1a1	O2a1b1a2a1a3a1b1a	O2a1b1a2a1a3a1b1a1	O2a1b1a2a1a3a1b1a	MF15031, MF15678, MF15916
Hui_Anhui	Hui_Anhui64	O2a1a2a1a1a1b3a1a4a5a1a2b-MF117471	O2a1a2a1a1a2c1c1e1a-MF6930	O2a1b1a1a1a1e1a1b	O2a1b1a1a1a1e1a1	O2a1b1a1a1a1e1a1b	O2a1b1a1a1a1e1a1	MF6915
Hui_Anhui	Hui_Anhui65	O2a1b1a1b1a1a1a3a1a1a1b1b-MF23012	O2a1b1a1b1a1a1c1a1a1b-FGC14694	O2a2b1a2a1a1a1a1a	O2a2b1a2a1a1a1a1	O2a2b1a2a1a1a1a1a	O2a2b1a2a1a1a1a1	CTS1098, F152, F279, CTS9172, CTS9217
Hui_Anhui	Hui_Anhui66	Q2a2b1a1c1d2a1b1-MF176210	Q2b1a1d-Z41303	Q1a1a1	Q1a1a1	Q1a1a1	Q1a1a1	F4532/SK1916/Y525, F875, Y535, F1626, F4933/Y548, F4935/Y544, F2024, F5274/Y552
Hui_Anhui	Hui_Anhui67	O1a2b1a1b2a1a1a1b1b1b-MF291520	O1b2a1a3a1a1a-MF14450	O1b1a2b1a	O1b1a2b1a	O1b1a2b1a	O1b1a2b1a	*F1628, F1776, F2183, CTS10685
Hui_Anhui	Hui_Anhui68	O2a2b1a5-MF58236	O2a2b1-MF57270	O2b2	O2b	O2b2	Q1b1a1a1f1~	F1055, F4098, F1238, F4178, F4179, F4238, F4245, F4279, F2944
Hui_Anhui	Hui_Anhui69	O1a2b1b1a1a1a1a1a1a2c3c1a-MF263673	O1b2a2a1a1a1a1a1a2-F20080	O1b1a1a1a1b1a1a1a2b1	O1b1a1a1a1b1a1a1a2	O1b1a1a1a1b1a1a1a2b1	O1b1a1a1a1b1a1a1a2	MF14552, MF14938
Hui_Anhui	Hui_Anhui70	E2a2b2b2a2b2-MF258934	E1f2-Z827	E1b1b1b2b	E1b1b1b	E1b1b1b2b2a1a1b~	E1b1b1b	*M5797.2/PF1098.2
Hui_Anhui	Hui_Anhui71	C2b1b2b1f2d1b1c-MF299021	C2b1b2b6b-FGC83851	C2b1b1	C2b1b1	C2b1b1	H1a1a1b	K548, Z12271, CTS10923, Z12272, F5480/Z12273
Hui_Anhui	Hui_Anhui72	O1a1a3b2b1b2a1b1a1a13-MF340311	O1a1d2b1b2a2a1-Y137919	O1a1a1a1a2a1b	O1a1a1a1a2a	O1a1a1a1a2a1	O1a1a1a1a2	*Y137943, Y137927
Hui_Anhui	Hui_Anhui73	N2a1b2a1c1c2a2b2-MF256441	N2a1b2a1b1b1-MF218867	N1b2	N1b2	N1b2a1b~	N1b2a1~	*F1221/M1808
Hui_Anhui	Hui_Anhui74	O2a1b1b1b1a2a1a1a1b2b1-MF233638	O2a1b1b2a2a1a-MF63209	O2a2b2a2a1	O2a2b2a2a2	O2a2b2a2a1	O2a2b2a2a2	*F3819
Hui_Anhui	Hui_Anhui75	C2b1b1b2b1a1c1-MF344088	C2b1b1b2b1a1-Z45207	C2b1a2b2	C2b1a2b2	C2b1a2b2	C2b1a2b2	FGC45551, FGC45548, Y35925/Z45207, PH1109, FGC45562, PH1906, FGC45560
Hui_Anhui	Hui_Anhui76	O1a1a3b2a1b1c2a1a-MF122110	O1a1d2a1b1c-SK1573	O1a1a1b1a	O1a1a1b1	O1a1a1b1a	O1a1a1b1	M101
Hui_Anhui	Hui_Anhui77	O2a1a2b2a1c-MF89994	O2a1a2b2a-MF20829	O2a1b2	O2a1b2	O2a1b2	O2a1b2	L133.2/Page74.2, FGC3750/SK1673
Hui_Anhui	Hui_Anhui78	Q2a2b1a2a1b6a2b2f3b-MF277800	Q2b1a2a1b2b1b-F4530	Q1a1a1a1	Q1a1a1a1	Q1a1a1a1~	Q1a1a1a1~	*Y562, Y557, F4759/Y551, F4777/Y541, F4788/Y17430, Y521, Y559, F5429/Y531
Hui_Anhui	Hui_Anhui79	N2a1b2a1c1a1a1f-MF365609	N2a1b2a1b1a1a1-MF62963	N1b2	N1b2	N1b2a1b~	N1b2a1~	*F1221/M1808
Hui_Anhui	Hui_Anhui80	O2a1a2a1a1a1b1a3a1a1b1a3a1b1-MF163222	O2a1a2a1a1a2a1c1a1a2a1c-MF116227	O2a1b1a1a1a1a1a1a2a	O2a1b1a1a1a1a1a1a2a	O2a1b1a1a1a1a1a1a2a	O2a1b1a1a1a1a1a1a2a	CTS1621
Hui_Gansu	Hui_Gansu100	O2a1b1a1a1b2f1a1a4a2d7b-MF311489	O2a1b1a1a1b6a1c2c-M1528	O2a2b1a1a1c1a1a	O2a2b1a1a1c1a1a	O2a2b1a1a1c1a1a	O2a2b1a1a1c1a1a	E264/M1528, M1624, E361/M1646, CTS8848/M1672, M1722, CTS11844, E543^^/M1727^^
Hui_Gansu	Hui_Gansu101	R1a2b2b1g3b3j-MF329230	R1a1a1b3-Z2123	R1a1a1b2a2a1	R1a1a1b2a2a1	R1a1a1b2a2a1	R1a1a1b2a2a1	Z2123
Hui_Gansu	Hui_Gansu102	O2a1b1a1b1a1a1a3a1b1b2-MF313648	O2a1b1a1b1a1a1c1b2-MF58068	O2a2b1a2a1a1a1	O2a2b1a2a1a1a1	O2a2b1a2a1a1a1	O2a2b1a2a1a1a1	F48, F163, F275, F523, F575
Hui_Gansu	Hui_Gansu103	O2a1b1a1b1a1a1a3b1a1a1a1b7e3b5a-MF243641	O2a1b1a1b1a1a1d1a1a1a1c2b1-MF43	O2a2b1a2a1a1b1b2b1	O2a2b1a2a1a1b1b2b1	O2a2b1a2a1a1b1b2b1	O2a2b1a2a1a1b1b2b1	SK1769, FGC23844, SK1770, Y16778, FGC23850, FGC23854, FGC23855, FGC23856, FGC23857, F4249, FGC23862, FGC23864, Y16779, FGC23870, FGC23871, FGC23873
Hui_Gansu	Hui_Gansu104	R1b1a2b2-MF225042	R1b1-L754	R1b1a2	R1b1	R1b1a2a	R1b	BY15332, V1274, CTS10107/V3949
Hui_Gansu	Hui_Gansu105	O1a2b1b2b1b1a2c3b-MFY213	O1b2a2b2b1-MF47051	O1b1a1b	O1b1a	O1b1a1b	O1b1a	F838, CTS892
Hui_Gansu	Hui_Gansu106	Q2b2b1b1a2c2-MF22960	Q2c3a3-B287	Q1b1a3b3	Q1b1a3b	Q1b1a3b3~	Q1b1a3b	*Y12678, Y12449, Y12676, Y12679, Y12677, Y12683, Y12684, Y12694, Y12685, Y12688, Y12675, Y12682, Y12681, Y12691, Y12452
Hui_Gansu	Hui_Gansu107	R1a2b2b1g3b3h2a2-MF271509	R1a1a1b3c-Y7094	R1a1a1b2a2a1	R1a1a1b2a2a1	R1a1a1b2a2a1	R1a1a1b2a2a1	Z2123
Hui_Gansu	Hui_Gansu108	Q2b1a1a1a2a1-MF233921	Q2c1-F4674	Q1b2a1a1a	Q1b2a	Q1b2a1a1a~	R1a1a1b1a1a1c1c1c~	*L717
Hui_Gansu	Hui_Gansu109	O2a1b1a1a1b2f1a1a4a2d4a15b1-MF265929	O2a1b1a1a1b6a1c2c4a-Z39663	O2a2b1a1a1c1a1a1	O2a2b1a1a1c1a1a1	O2a2b1a1a1c1a1a1	O2a2b1a1a1c1a1a1	*Z39664
Hui_Gansu	Hui_Gansu110	D1a2b1b1a1c2-MF253931	D1a2b1b1a1c2-MF253931	D1a1a1a1a1b	D1a1a1a1a1	D1a1a1a1a1b	D1a1	F729, PH43, F3828, F737, F738, F836, F926, Z43902, Z43903, Z44027, F3865, F3866, Z43905, Z43907, Z44028^, Z43909, Z44029, Z44031, F3907, Z44033, Z43913, Z44036^, F3956, Z44037, F3964, F3969, F3973, PH3505, F3975, F3987, F3999, F3167, Z43921, Z43922, Y28095, Z43926
Hui_Gansu	Hui_Gansu111	Q1b2-MF323730	Q1a-F1213	Q2a2	Q2a	Q2a2~	Q	*F4717/Y46212, F4772/Y47470, F5112/Y53649, BZ437, F5267/Y57501, F5385/Y58805, F5413^^/Y59575^^
Hui_Gansu	Hui_Gansu112	R1a2b2b2c2b2b3b3a1a1-FGC66334	R1a1b1-FGC66325	R1a1a1b1a1a1c1f1	R1a1a1b1a1a1c1f	R1a1a1b1a1a1c1f~	R1a1a1b	*FGC66325, FGC66326, FGC66331, FGC66342
Hui_Gansu	Hui_Gansu81	R1a2b2b2c2b2b3b3a1a2-YP262	R1a1b1-FGC66325	R1a1a1b1a1a1c1f1	R1a1a1b1a1a1c1f	R1a1a1b1a1a1c1f~	R1a1a1b	*FGC66325, FGC66326, FGC66331, FGC66342
Hui_Gansu	Hui_Gansu82	O2a1b1a1a1b2f1a1a3b2b1-MF230469	O2a1b1a1a1b6a1b2-MF15246	O2a2b1a1a1c1b	O2a2b1a1a1c1b	O2a2b1a1a1c1b	O2a2b1a1a1c1b	F16367, A9457, A9458, F24592
Hui_Gansu	Hui_Gansu83	R1b1a1a1b3b3e2a2b6a2-MF190627	R1b1a1b1-CTS1843	R1b1a1b1b3a1a1b	R1b1a1b1b3a	R1b1a1b1b3a1a1b	R1b1a1b1b3a	BY250
Hui_Gansu	Hui_Gansu84	O2a1b1a1b1a1a1a3a1a2b2a2-MF289830	O2a1b1a1b1a1a1c1a2-MF132838	O2a2b1a2a1a1a1a2	O2a2b1a2a1a1a1a	O2a2b1a2a1a1a1	O2a2b1a2a1a1a1a	F48, F163, F275, F523, F575
Hui_Gansu	Hui_Gansu85	C2b1b1b1b1b4a1c1a1a2b1-MF66603	C2b1b1b1b2b1b1a1a-MF66603	C2b1a2a2	C2b1a2a2	C2b1a2a2	C2b1a2a2	F9765, F9935, F10056/Z36838, F11686, F12250
Hui_Gansu	Hui_Gansu86	C2b1b2b1a8b2a3b3a1a2a1c1-MF22942	C2b1b2b1e1a1c1a1a-MF25322	C2b1b1b2	C2b1b1b2	C2b1b1b2	C2b1b1b2	SK1038, F10160, F10223, F11280, F11468.2/Y20157.2, F11898, F12033, SK1043, F12522, F12578, F12603, MF1018, F13534.2/Y17263.2, F13762
Hui_Gansu	Hui_Gansu87	C2a1b4a1b1c1b-MF199232	C2a1b4a1b1c-F9286	C2a1a3a	C2a1a3a	C2a1a3a1h~	C2a1a3a	*F10077, F3960
Hui_Gansu	Hui_Gansu88	O2a1a2a1a1a1b1a3a1a2a2a21a-MF201679	O2a1a2a1a1a2a1c1a1b2-F2035	O2a1b1a1a1a1a1a1b1	O2a1b1a1a1a1a1a1b	O2a1b1a1a1a1a1a1b1	O2a1b1a1a1a1a1a1b	F793, Z43869, F1316C, Z43872, F2035, F2108, Z43873, Z43875, Z43877, F3433
Hui_Gansu	Hui_Gansu89	O2a1a2a1a1a1b13a1a1a3a1b5a2-MF320619	O2a1a2a1a1a2l1a1a1c-MF42495	O2a1b1a1a1a1c1a1	O2a1b1a1a1a1c1a1	O2a1b1a1a1a1c1a1	O2a1b1a1a1a1c1a1	Z25153
Hui_Gansu	Hui_Gansu90	R1a2b2b1g3b3f3b1-MF287673	R1a1a1b3b-Y874	R1a1a1b2a2a1d5a	R1a1a1b2a2a1d5	R1a1a1b2a2a1d5a~	R1a1a1b2a2a1	*Y19836, Y19762, Y19833
Hui_Gansu	Hui_Gansu91	R1b1a2a1b2-MF295547	R1b1-L754	R1b1a2b1	R1b1	R1b1a2b1	R1b	BY139812/Y135345
Hui_Gansu	Hui_Gansu92	Q2a2b1a2a1a1a25a-MF30993	Q2b1a2a1a1a-F4667	Q1a1a1a	Q1a1a1a	Q1a1a1a	Q1a1a1a	*Y558
Hui_Gansu	Hui_Gansu93	J2b2b4a2b2b3b1a1a2a1c-MF333544	J2b2a1-PF5125	J2a1a1a2b2a3b1a1b1	J2a1a1a	J2a1a1a2b2a3b1a1~	J2a1a1a	*Z30677
Hui_Gansu	Hui_Gansu94	H2b2b2b2a4b-MF263479	H	H1a1a4b2a	H	H1a1a4b2a	H	*Z14449, Z14452
Hui_Gansu	Hui_Gansu95	O2a1b1a1a1b2d1a1a1-MF266722	O2a1b1a1a1b5a1-Y8389	O2a2b1a1a1a2a	O2a2b1a1a1a2a	O2a2b1a1a1	O2a2b1a1a1a2a	F8, F42, CTS4111, CTS5866, F348
Hui_Gansu	Hui_Gansu96	C2a1b4a1b1a1b2b3-MF334951	C2a1b4a1b1a-SK1072	C2a1a3a6b	C2a1a3a6	C2a1a3a6a1a~	C2a1a3a6	Y148768/ZQ369
Hui_Gansu	Hui_Gansu97	R1a2b2b1i2b2a-MF286068	R1a1a-F992	R1a1a1b2g	R1a1a1b2	R1a1a1b2g~	R1a1a1b	*Y34305
Hui_Gansu	Hui_Gansu98	C2a1b2a1a1f-MF256537	C2a1b2a1-F8472	C2a1a2a2b	C2a1a2a2b	C2a1a2a2b	C2a1a2a2b	F8472/PH36, Y138498, Y138418
Hui_Gansu	Hui_Gansu99	R1b1a2a2a-MFV1260	R1b1-L754	R1b1a2b	R1b1	R1b1a2b	R1b	Y83069, Y84903, Y87372, Y95374, Y96236, Y101400, Y106006, Y109041
Hui_Hebei	Hui_Hebei113	R2a1b2b-MF271913	R2a-FGC50368	R2b1a	R [K2b2a2]	R2b1	F	FGC50339
Hui_Hebei	Hui_Hebei114	O2a1a2a1b1a1a1a1β1a1c2c1-MF322935	O2a1a2a2a1a1a1a1a-CTS9595	O2a1b1a2a1a1a1b1	O2a1b1a2a1a1a1b	O2a1b1a2a1a1a1b1	O2a1b1a2a1a1a1b	F20523
Hui_Hebei	Hui_Hebei115	Q2a2b1a1c2b3a-MF39389	Q2b1a1e1-MF39389	Q1a1a1	Q1a1a1	Q1a1a1	Q1a1a1	F4532/SK1916/Y525, F875, Y535, F1626, F4933/Y548, F4935/Y544, F5274/Y552
Hui_Hebei	Hui_Hebei117	O2a1b1b2a2a1a1a1a-MF17485	O2a1b1b3a2a1a1-MF88035	O2a2b2b1a	O2a2b2b1a	O2a2b2b1a	O2a2b2b1a	SK1776, SK1775
Hui_Hebei	Hui_Hebei118	J2b2b4b2b1b2a1a2-MF264231	J2b2a2a-PF5197	J2a1a1b1a1a	J2a1a1b1a	J2a1a1b1a1a	J2a1a1b1	PF5169, PF5176, PF5191, S21554/Z7328
Hui_Hebei	Hui_Hebei119	R1a2b2b1g3a3a1b1-MF273038	R1a1a1b1a-F1345	R1a1a1b2a2b1d1	R1a1a1b2a2b1	R1a1a1b2a2b1d1~	R1a1a1b2a2b1	*F1019, YP5938, Y37912
Hui_Hebei	Hui_Hebei120	J2b1a1b2c1a1b-MF256579	J2b1-L581	J2a2a1a1a	J2a2a	J2a2a1a1a~	J2	*PH1795
Hui_Hebei	Hui_Hebei121	R1a2b2b1g2a2b2c2b7a1-MF308845	R1a1a1a1b-AM00482	R1a1a1b2a1a2c2d5a	R1a1a1b2a1a2c	R1a1a1b2a1a2c2d5a~	R1a1a1b2a1a2c	*Y16494
Hui_Hebei	Hui_Hebei122	R2b1a2b1d1a3b2c2b2-MF331075	R2b1a-FGC17608	R2a2b1b2b3b2a	R2a2b1b	R2a2b1b2b3b2a	R2a2b1b	V1024/Y1351, Y1347
Hui_Hebei	Hui_Hebei123	R1a2b2b1g2a2b2c2b7a2b-MFY296	R1a1a1a1b-AM00482	R1a1a1b2a1a2c2d5a	R1a1a1b2a1a2c	R1a1a1b2a1a2c2d5a~	R1a1a1b2a1a2c	*Y16494
Hui_Hebei	Hui_Hebei124	C2b1b1b1b1b4a1b2c2b-MF317735	C2b1b1b1b2b1a-MF1935	C2b1a2a2	C2b1a2a2	C2b1a2a2	C2b1a2a2	F9765, F9935, F10056/Z36838, F11686, F12250
Hui_Hebei	Hui_Hebei125	N2a2b1a1a2a3a3a6c1β26a2a3c1-MF261265	N2a2b1a1a2b2c1f-Y67066	N1a2a1a2	N1a2a1a2	N1a2a1a2~	N1a2a1a2~	*CTS1350
Hui_Hebei	Hui_Hebei126	O2a1b1a1a1b2d2b1a1b9b2a6g6d2a-Y157847	O2a1b1a1a1b5b2a1a3b4-F18411	O2a2b1a1a1a3a1a1a	O2a2b1a1a1a3a1a1a	O2a2b1a1a1a3a1a1	O2a2b1a1a1a3a1a1a	CTS6987, Z25905
Hui_Hebei	Hui_Hebei127	O2a1b1a1a1b2d2b1a1b9b2a6g6d2b-MF243241	O2a1b1a1a1b5b2a1a3b4-F18411	O2a2b1a1a1a3a1a1	O2a2b1a1a1a3a1a1a	O2a2b1a1a1a3a1a1	O2a2b1a1a1a3a1a1a	CTS6987, Z25905
Hui_Hebei	Hui_Hebei128	R1a2b2b1g2a2b2c2b7a2a-MFY295	R1a1a1a1b-AM00482	R1a1a1b2a1a2c2d5a	R1a1a1b2a1a2c	R1a1a1b2a1a2c2d5a~	R1a1a1b2a1a2c	*Y16494
Hui_Henan	Hui_Henan129	O2a1b1b1a1c2b-MF267829	O2a1b1b1a3-MF57094	O2a2b2a1a	O2a2b2a1a	O2a2b2a1a	O2a2	F4110, F20220, F4215, Z44736, F24749, Z44738
Hui_Henan	Hui_Henan130	Q2a2b1a2b3a-MF338708	Q2b1a2b-PH5117	Q1a1a1b	Q1a1a1	Q1a1a1	Q1a1a1	F4532/SK1916/Y525, F875, Y535, F1626, F4933/Y548, F4935/Y544, F2024, F5274/Y552
Hui_Henan	Hui_Henan131	O2a1a2a1b1b2b1b-MF89747	O2a1a2a2a2b2-ACT3980	O2a1b1a2a2	O2a1b1a2a2	O2a1b1a2a2b	O2a1b1a2a2b	CTS679
Hui_Henan	Hui_Henan132	R1b1a1a1b3b3e2a2b6b-MF382791	R1b1a1b1-CTS1843	R1b1a1b1b3a1a1b	R1b1a1b1b3a	R1b1a1b1b3a1a1b	R1b1a1b1b3a	BY250
Hui_Henan	Hui_Henan133	O2a1b1a1b1a1a1a3b1a1a1a1b23c2-MF71	O2a1b1a1b1a1a1d1a1a1a1h-MF1474	O2a2b1a2a1a1b1b2b1	O2a2b1a2a1a1b1b2b1	O2a2b1a2a1a1b1b2b1	O2a2b1a2a1a1b1b2b1	SK1769, FGC23844, SK1770, Y16778, FGC23850, FGC23854, FGC23855, FGC23856, FGC23857, F4249, FGC23862, FGC23864, Y16779, FGC23870, FGC23871, FGC23873
Hui_Henan	Hui_Henan134	O2a1b1a1a2a1a2a1-Y7681	O2a1b1a1a2a1-MF156454	O2a2b1a1b	O2a2b1a1b	O2a2b1a1b	O2a2b1a1b	SK1720, CTS4960
Hui_Henan	Hui_Henan135	N2a1b2a1c1a2a1b1a3-MF176791	N2a1b2a1b1a2a1a-Y24190	N1b2	N1b2	N1b2a1b~	N1b2a1~	*F1221/M1808
Hui_Henan	Hui_Henan136	O2a1b1a1a1b2d3c1a-YSC0000678	O2a1b1a1a1b5c-Z25921	O2a2b1a1a1a4	O2a2b1a1a1a4	O2a2b1a1a1	O2a2b1a1a1a4	F8, F42, CTS4111, CTS5866, F348
Hui_Henan	Hui_Henan137	O2a1a1a1a1a3a1-MF36836	O2a1a1a1a1a4-MF20678	O2a1a1b1a2	O2a1a1b1a2c	O2a1a1b1a2	O2a1a1b1a2c	FGC33994, A18026, FGC34008, FGC34023, FGC34029
Hui_Henan	Hui_Henan138	O2a1b1a1b1a1a1a3b1a1a1a3e2b1a11a3b-MF299552	O2a1b1a1b1a1a1d1a1a1a3c3k1-MF24096	O2a2b1a2a1a1b1b2b2	O2a2b1a2a1a1b1b2b2	O2a2b1a2a1a1b1b2b2a	O2a2b1a2a1a1b1b2b2a	CTS335, CTS558, CTS2080.2, CTS5450, CTS7951, CTS10883, CTS11454
Hui_Henan	Hui_Henan139	O2a1b1a1b1a1a1a3a2a1a2b1a2a1a1-MF23230	O2a1b1a1b1a1a1c2a1a2b1a1a1-MF27236	O2a2b1a2a1a1a2a1a	O2a2b1a2a1a1a2a1a	O2a2b1a2a1a1a2a1	O2a2b1a2a1a1a2a1a	F273, F14642/Z26102
Hui_Henan	Hui_Henan140	O2a1b1b1b1a2a1a1a1b2c1a-MF235006	O2a1b1b2a2a1a-MF63209	O2a2b2a2a1	O2a2b2a2a2	O2a2b2a2a1	O2a2b2a2a2	*F3819
Hui_Henan	Hui_Henan141	O2a1a2a1b1a1a1a2f2b1-MF102039	O2a1a2a2a1a1a1b2-MF14284	O2a1b1a2a1a1a2	O2a1b1a2a1a1a2	O2a1b1a2a1a1a2b	O2a1b1a2a1a1a2b	*MF14284
Hui_Henan	Hui_Henan142	O1a2a1a1a2b2d2-MF387139	O1b1a1a1b2b-MF56823	O1b2a1a2b	O1b2a1a2	O1b2a1a2b	O1b2a1a2	F940, F1912
Hui_Henan	Hui_Henan143	O2a1b2a1a1a1a2a1a2a1a4b-MF345097	O2a1b2a1a1a1a5a1b1a1c-F16501	O2a2a1a2a1a1a2a1a1a1	O2a2a1a2a1a1a2a1a1a1	O2a2a1a2a1a1a2a1a1a1	O2a2a1a2a1a1a2a1a1a1	F22246
Hui_Henan	Hui_Henan144	R1a2b2b1g2a2b2c2b7b-MF380606	R1a1a1a1b-AM00482	R1a1a1b2a1a2c2d5	R1a1a1b2a1a2c	R1a1a1b2a1a2c2d5~	R1a1a1b2a1a2c	*Y2428
Hui_Henan	Hui_Henan145	O2a1b1a1b1a1a1a3b1a1a1a3e2b1a12a1b3f2-MF333197	O2a1b1a1b1a1a1d1a1a1a3c3l1-ACT5458	O2a2b1a2a1a1b1b2b2	O2a2b1a2a1a1b1b2b2	O2a2b1a2a1a1b1b2b2a	O2a2b1a2a1a1b1b2b2a	CTS335, CTS558, CTS2080.2, CTS5450, CTS7951, CTS10883, CTS11454
Hui_Henan	Hui_Henan146	J1b2a2b2b2b2b2b1d4c2b2g2a5d4h-MF236260	J1-L255	J1a2a1a2d2b2b2c4d2a2a5a1e2c	J	J1a2a1a2d2b2b2c4d2a2a5a1~	F	*FGC1721/Y5322
Hui_Henan	Hui_Henan147	O2a1b1a1b1a1a1a3a2a1a2a2a4b1b1b-MF208492	O2a1b1a1b1a1a1c2a1a2a2a3b1-MF2877	O2a2b1a2a1a1a2a1a1	O2a2b1a2a1a1a2a1a1	O2a2b1a2a1a1a2a1a1	O2a2b1a2a1a1a2a1a1	CTS4266
Hui_Jiangsu	Hui_Jiangsu148	Q2a2b1a2a1a1a2a1-MF124778	Q2b1a2a1a1a-F4667	Q1a1a1a	Q1a1a1a	Q1a1a1a	Q1a1a1a	*Y558
Hui_Jiangsu	Hui_Jiangsu149	O2a1b1a1b1a1a1a1a1a1a1a-MF56476	O2a1b1a1b1a1a1a1a1a-A9473	O2a2b1a2a1a2a1a	O2a2b1a2a1a2a1	O2a2b1a2a1a2a1a	O2a2b1a2a1a2a1	A9473
Hui_Jiangsu	Hui_Jiangsu150	R1a2b2b1g3b1a1b3-MF249686	R1a1a1b-Z2124	R1a1a1b2a2a2a1	R1a1a1b2a2	R1a1a1b2a2a2a1~	R1a1a1b	*YP1127
Hui_Jiangsu	Hui_Jiangsu151	O2a1b2a1b2a1a1b1c4a5a4-MF271552	O2a1b2a1b2a1a1c3a1-MF21565	O2a2a1a1b2b2a1a	O2a2a1a1	O2a2a1a1b2b2a1a	O2a2a1a1	MF18626
Hui_Jiangsu	Hui_Jiangsu152	O2a1b1a1b1a1a1a3b1a1b1b2b-MF260756	O2a1b1a1b1a1a1d1a1b1b-MF23015	O2a2b1a2a1a1b1	O2a2b1a2a1a1b1a	O2a2b1a2a1a1b1	O2a2b1a2a1a1b1a	CTS1346^^
Hui_Jiangsu	Hui_Jiangsu153	R1b1a1a1b3a3-Y139573	R1b1a1b-Z2103	R1b1a1b1b	R1b1a1b1b	R1b1a1b1b	R1b1a1b1	CTS1078/Z2103, M12149/Y4371/Z8128, CTS9416
Hui_Jiangsu	Hui_Jiangsu154	O1a1a3b1a1a1c1b1-MF257717	O1a1d1a1a1c-Y168619	O1a1a2a1a	O1a1a2a1a	O1a1a2a1a	O1a1a2a1a	K644/Z23266
Hui_Jiangsu	Hui_Jiangsu155	Q2a2b1a2b2a1a5a2-MF64366	Q2b1a2b1a1-Z24935	Q1a1a1b	Q1a1a1	Q1a1a1	I1a2a1a1a1b	F4532/SK1916/Y525, F875, Y535, F1626, F4933/Y548, F4935/Y544, F2024, F5274/Y552
Hui_Jiangsu	Hui_Jiangsu156	O2a1b1a1b1a1a1a3b1a2a1a1a1b3a-MF30711	O2a1b1a1b1a1a1d1a2a1a1a-MF20640	O2a2b1a2a1a1b	O2a2b1a2a1a1b	O2a2b1a2a1a1b	O2a2b1a2a1a1b	CTS3776, F2887, CTS9862
Hui_Jiangsu	Hui_Jiangsu157	O1a1a3b2b1b2a1a1a2a1j1a1a4a2a1a-MF19724	O1a1d2b1b2a1a1b1o1a-Z23497	O1a1a1a1a1a1b1a	O1a1a1a1a1a1b	O1a1a1a1a1a1b1a	O1a1a1a1a1a1b	MF14611, MF15039, MF16111
Hui_Jiangsu	Hui_Jiangsu158	O2a1b1b1b1a2a1a1c1b2b-MF359654	O2a1b1b2a2a1c-BY9913	O2a2b2a2a1	O2a2b2a2a2	O2a2b2a2a1	O2a2b2a2a2	*F3819
Hui_Jiangsu	Hui_Jiangsu159	O1a1a3b1a2b3b-MF177280	O1a1d1a2b-BY47757	O1a1a2a3	O1a1a2a	O1a1a2a3	O1a1a2a	BY47757
Hui_Jiangsu	Hui_Jiangsu160	O2a1a1a1a1a1a1b2-MF40006	O2a1a1a1a1a1a-MF14261	O2a1a1b1a2b2b4	O2a1a1b1a2b2b	O2a1a1b1a2b2b4	O2a1a1b1a2b2b	MF15193
Hui_Liaoning	Hui_Liaoning161	O2a1b1a1b1a1a1a3b1a1a1a3e2b1a2a2b1b2-MF379649	O2a1b1a1b1a1a1d1a1a1a3c3b1a-MF23924	O2a2b1a2a1a1b1b2b2	O2a2b1a2a1a1b1b2b2	O2a2b1a2a1a1b1b2b2a	O2a2b1a2a1a1b1b2b2a	CTS335, CTS558, CTS2080.2, CTS5450, CTS7951, CTS10883, CTS11454
Hui_Liaoning	Hui_Liaoning162	G2b2a1b2b-MF238531	G2b3-L1259	G2a2a2b1	G2a2	G2a2a2b1	G2a2	*Y85585, Y86306, Y86691, Y86843, Y87965, Y90640, Y91811, Y94214, ZS1802.2, Y95980, Y96161, Y96830, Y97103, Y98464, Y99390, Y99706, Y20000, Y104785, Y105447, Y106672, FGC14667, Y109247, Y109735, Y112444
Hui_Liaoning	Hui_Liaoning163	R1a2b2b1g2a2b2c2b6a-MF159697	R1a1a1a1b-AM00482	R1a1a1b2a1a2c2d	R1a1a1b2a1a2c	R1a1a1b2a1a2c2d~	R1a1a1b2a1a2c	*Y944
Hui_Liaoning	Hui_Liaoning164	Q2b1a1a1a2b-MF321473	Q2c1-F4674	Q1b2a1a1a	Q1b2a	Q1b2a1a1a~	R1a1a1b1a1a1c1c1c~	*L717
Hui_Liaoning	Hui_Liaoning165	O2a1b2a1a1a1a2b1b1g1a-MF107605	O2a1b2a1a1a1a6b-Y140808	O2a2a1a2a1a1a1a	O2a2a1a2a1a1a1a	O2a2a1a2a1a1a1a	O2a2a1a2a1a1a1a	M113, F3432
Hui_Liaoning	Hui_Liaoning166	J2b2b4a2b2b2b1a3d2-MF242980	J2b2a1-PF5125	J2a1a1a2b2a1a1a	J2a1a1a	J2a1a1a2b2a1a1a	J2a1a1a	PF7404, CTS2906/PF7397, S16400/Z28610, CTS4132/PF7402/Z28604, FGC20250/Y7536/Z28608
Hui_Liaoning	Hui_Liaoning167	R1a2b2b1g2a2b2c2d-MF304727	R1a1a1a1b-AM00482	R1a1a1b2a1a2c2	R1a1a1b2a1a2c	R1a1a1b2a1a2c2~	R1a1a1b2a1a2c	*Y30
Hui_Liaoning	Hui_Liaoning168	R1a2b2b1g3b2c-MF230745	R1a1a1b-Z2124	R1a1a1b2a2a3	R1a1a1b2a2	R1a1a1b2a2a3~	R1a1a1b	*YP349
Hui_Liaoning	Hui_Liaoning169	O1a2b1a1b1a1a1b2a-MF261668	O1b2a1a2a1a1b-F2064	O1b1a2a1	O1b1a2a1	O1b1a2a1	O1b1a2a1	F1759, F2064, CTS5847, Z24393, F3346, Z24407, CTS11890
Hui_Liaoning	Hui_Liaoning170	C2b1b1a1b2a1f4a3b-MF230672	C2b1b1a1b2a1c2-F8465	C2b1a1a1a1	C2b1a1a1a1	C2b1a1a1a1	C2b1a1a1a1	F3850
Hui_Liaoning	Hui_Liaoning171	O2a1b1a1b1a1a1a3a1b1a3b-MF377941	O2a1b1a1b1a1a1c1b1-MF383	O2a2b1a2a1a1a1	O2a2b1a2a1a1a1	O2a2b1a2a1a1a1	O2a2b1a2a1a1a1	F48, F163, F275, F523, F575
Hui_Liaoning	Hui_Liaoning172	R1a2b2b1g2a2b2c2b6b-MF347569	R1a1a1a1b-AM00482	R1a1a1b2a1a2c2d	R1a1a1b2a1a2c	R1a1a1b2a1a2c2d~	R1a1a1b2a1a2c	*Y944
Hui_Liaoning	Hui_Liaoning173	J2b2b4a2b2b2b1a3d1-MF194038	J2b2a1-PF5125	J2a1a1a2b2a1a1a	J2a1a1a	J2a1a1a2b2a1a1a	J2a1a1a	PF7404, CTS2906/PF7397, S16400/Z28610, CTS4132/PF7402/Z28604
Hui_Liaoning	Hui_Liaoning174	O1a1a3b2b1b2a1a1a2a1a1c2a-MF235735	O1a1d2b1b2a1a1b1a1c-MF6067	O1a1a1a1a1a1a1c	O1a1a1a1a1a1a1c	O1a1a1a1a1a1a1c	O1a1a1a1a1a1a1c	MF6067
Hui_Shandong	Hui_Shandong175	O2a1b1a1a1b2d7b10a2a2β23β1β1b-MF10986	O2a1b1a1a1b5f7a2a3a-Y20928	O2a2b1a1a1a1a1a1a1a4	O2a2b1a1a1a1a1a1a1a	O2a2b1a1a1a1a1a1a1a4	O2a2b1a1a1a1a1a1a1a	MF2610, MF2612, MF2614, MF2615
Hui_Shandong	Hui_Shandong176	C2b1b2b1a8b2a3b3a2a5-MF379005	C2b1b2b1e1a1c1b1-MF10368	C2b1b1b2	C2b1b1b2	C2b1b1b2	C2b1b1b2a2~	SK1038, F10160, F10223, F11280, F11468.2/Y20157.2, F11898, F12033, SK1043, F12522, F12578, F12603, MF1018, F13534.2/Y17263.2, F13762
Hui_Shandong	Hui_Shandong177	O2a1b2a1b2a1a1b1c7a-MF242113	O2a1b2a1b2a1a1c3-MF18577	O2a2a1a1b2b2a1a	O2a2a1a1	O2a2a1a1b2b2a1a	O2a2a1a1	MF18626
Hui_Shandong	Hui_Shandong178	O1a1a3b2b1b2a1a1a2a1b1a1b1d1-MF19877	O1a1d2b1b2a1a1b1b1a1-Y151577	O1a1a1a1a1a1e2a	O1a1a1a1a1a1e2a	O1a1a1a1a1a1e2a	O1a1a1a1a1a1e2a	Y151577
Hui_Shandong	Hui_Shandong179	N2a2b1a2a2a1-MF335243	N2a2b1a2b-B525	N1a2b3	N1a2b3	N1a2b3	R1b1a1b1a1a1b1a1a	PH360, VL73, PH1640, PH1809, PH4417, Z43250, B525
Hui_Shandong	Hui_Shandong180	T1a1b2b1a1a2-Y171528	T	T1a3b2a1	T [K1b]	T1a3b2a1	F	SK1474/Y13718
Hui_Shandong	Hui_Shandong181	C2b1b1b1b1a2a1a1d2a3a1h-Y176578	C2b1b1b1b1a1a1b1a3a1-F8989	C2b1a2a2b1a2	C2b1a2a2b1a	C2b1a2a2b1a2	C2b1a2a2b1a	F13136
Hui_Shandong	Hui_Shandong182	R1a2b2b1g3a2b1a3a-MF160674	R1a1a1b1-S4576	R1a1a1b2a2b2b1	R1a1a1b2a2b	R1a1a1b2a2b2b~	R1a1a1b2a2b	*FGC4547/Y2167, FGC4548/Y2168, Y52, Y53, Y60
Hui_Shandong	Hui_Shandong183	O1a2b1b1a1a2a2a3b2b-MF194710	O1b2a2a1a1b1b4-Z1642	O1b1a1a1a2a	O1b1a1a1a2a	O1b1a1a1a2a	O1b1a1a1a2a	*F16061, F19607, F25116
Hui_Shandong	Hui_Shandong184	O1a1a3a2a1b1b2a-MF142771	O1a1c2a1-MF125626	O1a1b1a2	O1a1b1	O1a1b1a2	O1a1b1	F2818
Hui_Shandong	Hui_Shandong185	Q2a2b1a2a1a1a25b-MF336721	Q2b1a2a1a1a-F4667	Q1a1a1a	Q1a1a1a	Q1a1a1a	Q1a1a1a	*Y558
Hui_Shandong	Hui_Shandong186	O2a1b1a1b1a1a1a3a2a1a2a2a4b1b1a-MF66868	O2a1b1a1b1a1a1c2a1a2a2a3b1-MF2877	O2a2b1a2a1a1a2a1a1	O2a2b1a2a1a1a2a1a1	O2a2b1a2a1a1a2a1a1	O2a2b1a2a1a1a2a1a1	CTS4266
Hui_Shandong	Hui_Shandong187	N2a2b1a1a2a3a3a6c1β26a2a3c2-MF310807	N2a2b1a1a2b2c1f-Y67066	N1a2a1a2	N1a2a1a2	N1a2a1a2~	N1a2a1a2~	*CTS1350
Hui_Shandong	Hui_Shandong188	D1a2b1b1a2a2c1a4a-MF312692	D1a2b1b1a2b1a-ACT6537	D1a1a1a1a1b	D1a1a1a1a1	D1a1a1a1a1a~	D1a1	*Z31586, Z31587
Hui_Shandong	Hui_Shandong189	O1a2b1a1a1a2b3a2a2b-MFY158	O1b2a1a1a1b2b-MF117979	O1b1a2c	O1b1a2	O1b1a2c	O1b1a2	CTS9996
Hui_Shandong	Hui_Shandong190	C2a1b4a1b1b1a5a9b2-MF344006	C2a1b4a1b1b1b-Y4541	C2a1a3a1a	C2a1a3a1	C2a1a3a1	C2a1a3a1	F5481/FGC16328/SK1075/Y4541, F10216/FGC16336/Y8818, F10312/FGC16342/Y8792, F11271/FGC16596/Y8808, F11899/FGC16411/Y4580, F12521/FGC16447/Y8784, F12844/FGC16470/Y8821, F13055/FGC16486/Y4630, F13100/FGC16489/Y4633
Hui_Shandong	Hui_Shandong191	O2a1a2a1a1a1b3a1a4b1a1a5-MF60105	O2a1a2a1a1a2c1c2a1a-MF14587	O2a1b1a1a1a1e1	O2a1b1a1a1a1	O2a1b1a1a1a1e1	O2a1b1a1a1a1	Y15976, Y15980
Hui_Shandong	Hui_Shandong192	O2a1a2a1b1a1a2a5a-MF16999	O2a1a2a2a1a1b-MF7188	O2a1b1a2a1a1b1	O2a1b1a2a1a1b	O2a1b1a2a1a1b1	O2a1b1a2a1a1b	MF7207, MF7208, MF7209
Hui_Shandong	Hui_Shandong193	R1a2b2b1g3a2b1a3b-MF306103	R1a1a1b1-S4576	R1a1a1b2a2b2b1	R1a1a1b2a2b	R1a1a1b2a2b2b~	R1a1a1b2a2b	*FGC4547/Y2167, FGC4548/Y2168, Y52, Y53, Y60
Hui_Shandong	Hui_Shandong194	J2b2b4b2b2b-MF241392	J2b2a2a5-FT97471	J2a1a1b1a	J2a1a1b1a	J2a1a1b1a	J2a1a1b1	PF5172, PF5190
Hui_Shandong	Hui_Shandong195	Q2a2b1a2a1a1a3b1d-MF300761	Q2b1a2a1a1a2-MF33843	Q1a1a1a	Q1a1a1a	Q1a1a1a	Q1a1a1a	*Y558
Hui_Shandong	Hui_Shandong196	O2a1a2a1a1a1b1a3a1a2a2a28β5a-MF31791	O2a1a2a1a1a2a1c1a1b2j-MF6722	O2a1b1a1a1a1a1a1b1a	O2a1b1a1a1a1a1a1b1a	O2a1b1a1a1a1a1a1b1a	O2a1b1a1a1a1a1a1b1a	Y141213, Y141252, Y141275
Hui_Shandong	Hui_Shandong197	R1a2b2b1g3b1a1b2b-MF243176	R1a1a1b-Z2124	R1a1a1b2a2a2a1	R1a1a1b2a2	R1a1a1b2a2a2a1~	R1a1a1b	*YP1127
Hui_Shandong	Hui_Shandong198	O2a1a2a1a1a1b3a2c2a1e-MF313151	O2a1a2a1a1a2c2d1a-MF8177	O2a1b1a1a1a1e2b	O2a1b1a1a1a1e2b	O2a1b1a1a1a1e2b	O2a1b1a1a1a1e2b	MF1083
Hui_Shandong	Hui_Shandong199	O2a1a1a2a2a1a1a2-MF163152	O2a1a1a2a2a1-MF6599	O2a1a1a1b2	O2a1a1a1b2	O2a1a1a1b2	O2a1a1a1b2	MF6584
Hui_Shandong	Hui_Shandong200	O1a1a3b2b1b2a1a1a2a1j1b1b1b-MF57980	O1a1d2b1b2a1a1b1o2a-MF19469	O1a1a1a1a1a1b	O1a1a1a1a1a1b	O1a1a1a1a1a1b	O1a1a1a1a1a1b	FGC66168, Z23505
Hui_Shandong	Hui_Shandong201	R2a1b2a-MF251818	R2a-FGC50368	R2b1a	R [K2b2a2]	R2b1	F	FGC50339
Jing_Guangxi	Jing_Guangxi202	O2a1b1a1a1b2d2b1a1b9b2a6e1c-MF43960	O2a1b1a1a1b5b2a1a3b1-Z42620	O2a2b1a1a1a3a1a1a1	O2a2b1a1a1a3a1a1a1	O2a2b1a1a1a3a1a1a1	O2a2b1a1a1a3a1a1a1	Z42620
Kazakh_Xinjiang	Kazakh_Xinjiang203	C2a1b1b1b1a2b3b1a-MF221481	C2a1b1b1a1a2b-MF132956	C2a1a1b1a4	C2a1a1b1a4	C2a1a1b1a2b~	C2a1a1b1a2b~	*F11383/FGC28883, MF48653
Kazakh_Xinjiang	Kazakh_Xinjiang204	O2a1b1a1b1a1a1a3b1a1a1b1b2a1a1c1c2a1-MF257918	O2a1b1a1b1a1a1d1a1a1b1b1a1a1c2-FGC16947	O2a2b1a2a1a1b1b2a1	O2a2b1a2a1a1b1b2a1	O2a2b1a2a1a1b1b2a1	O2a2b1a2a1a1b1b2a1	*FGC16913
Kazakh_Xinjiang	Kazakh_Xinjiang205	C2a1b1b1b1a2b3b1b1-MF168785	C2a1b1b1a1a2b-MF132956	C2a1a1b1a4	C2a1a1b1a4	C2a1a1b1a2b~	C2a1a1b1a2b~	*F11383/FGC28883, MF48653
Kazakh_Xinjiang	Kazakh_Xinjiang206	O2a1b1a1b1a1a1a3b1a1a1b1b2a1a1c1c2a2b1-MF211554	O2a1b1a1b1a1a1d1a1a1b1b1a1a1c2-FGC16947	O2a2b1a2a1a1b1b2a1	O2a2b1a2a1a1b1b2a1	O2a2b1a2a1a1b1b2a1	O2a2b1a2a1a1b1b2a1	*FGC16913
Kazakh_Xinjiang	Kazakh_Xinjiang207	C2a1b1b1b1a2b3b1b3-MF382439	C2a1b1b1a1a2b-MF132956	C2a1a1b1a4	C2a1a1b1a4	C2a1a1b1a2b~	C2a1a1b1a2b~	*F11383/FGC28883, MF48653
Kazakh_Xinjiang	Kazakh_Xinjiang208	O2a1b2a1a1a2e1a2a1b1-MF317741	O2a1b2a1a1a2d2-MF109664	O2a2a1a2a1b	O2a2a1a2a	O2a2a1a2a1b	O2a2	F1863, F2079
Kazakh_Xinjiang	Kazakh_Xinjiang209	C2a1b1b1b1a2b3b1b2-MF221499	C2a1b1b1a1a2b-MF132956	C2a1a1b1a4	C2a1a1b1a4	C2a1a1b1a2b~	C2a1a1b1a2b~	*F11383/FGC28883, MF48653
Kazakh_Xinjiang	Kazakh_Xinjiang210	O2a1b1a1b1a1a1a3b1a1a1b1b2a1a1c1c2a2b2-MF211557	O2a1b1a1b1a1a1d1a1a1b1b1a1a1c2-FGC16947	O2a2b1a2a1a1b1b2a1	O2a2b1a2a1a1b1b2a1	O2a2b1a2a1a1b1b2a1	O2a2b1a2a1a1b1b2a1	*FGC16913
Korean_Heilongjiang	Korean_Heilongjiang211	O2a1b2a1b2a1a2d1a-MF170159	O2a1b2a1b2a1a2b-MF163191	O2a2a1a1b2b2b	O2a2a1a1	O2a2a1a1b2b2b	O2a2a1a1	SK1702
Korean_Heilongjiang	Korean_Heilongjiang212	O1a1a3b1a2b1a2a2a-MF35872	O1a1d1a2b1a-MF35930	O1a1a2a3	O1a1a2a	O1a1a2a3	O1a1a2a	BY47757
Korean_Heilongjiang	Korean_Heilongjiang213	O1a1a3b1a2b1a2a1-MF240623	O1a1d1a2b1a-MF35930	O1a1a2a3	O1a1a2a	O1a1a2a3	O1a1a2a	BY47757
Korean_Heilongjiang	Korean_Heilongjiang214	O1a2a1a1a2a1a1c2a2-MF61713	O1b1a1a1b1a1-Y24057	O1b2a1a2a1	O1b2a1a2a1	O1b2a1a2a1	O1b2a1a2a1	CTS723, Z24624
Korean_Heilongjiang	Korean_Heilongjiang215	O1a2a1a1a2a1a1d1c4b1-MF228984	O1b1a1a1b1a1b-A12448	O1b2a1a2a1b1	O1b2a1a2a1b	O1b2a1a2a1b1	O1b2a1a2a1b	PH40, PH437
Korean_Heilongjiang	Korean_Heilongjiang216	O2a1b1a1a1b2d2a2b2a1-MF171219	O2a1b1a1a1b5b1b2-Y81597	O2a2b1a1a1	O2a2b1a1a	O2a2b1a1a1	O2a2b1a1a	F8, F42, CTS4111, CTS5866, F348
Korean_Heilongjiang	Korean_Heilongjiang217	O2a1b2b1a1b1a1a1a-MF111937	O2a1b2b1a1b1a1a-MF1179	O2a2a2a1a1a	O2a2a2a1a1a	O2a2a2a1a1a	O2a2a2a1a1a	MF1181, F2859
Korean_Heilongjiang	Korean_Heilongjiang218	O2a1b1a1a1b2d7b10c1a4b2b2b1-MF241245	O2a1b1a1a1b5f7c1a3b2b-MF38096	O2a2b1a1a1a1a1b1a1a2	O2a2b1a1a1a1a1b1a1a	O2a2b1a1a1a1a1b1a1a2	O2a2b1a1a1a1a1b1a1a	BY79235, FGC36297, Y98705
Korean_Heilongjiang	Korean_Heilongjiang219	O1a2a1a1a1b1b2a-MF238753	O1b1a1a1a-47Z	O1b2a1a	O1b2a1	O1b2a1a1	O1	*K7
Korean_Heilongjiang	Korean_Heilongjiang220	O1a2a1a1a2a1a1a1-MF56454	O1b1a1a1b1a1a-CTS7620	O1b2a1a2a1a	O1b2a1a2a1a	O1b2a1a2a1a	O1b2a1a2a1a	Z39506, CTS7620
Korean_Heilongjiang	Korean_Heilongjiang221	O2a1b2a1b2a1a2c2a5a-MF25160	O2a1b2a1b2a1a2a2-MF25160	O2a2a1a1b2b2b1a1	O2a2a1a1b2b2b1	O2a2a1a1b2b2b1a1	O2a2a1a1b2b2b1	FGC50613
Korean_Heilongjiang	Korean_Heilongjiang222	O2a1b1b1a1a2a1b2a-MF284482	O2a1b1b1a1b1b-MF72243	O2a2b2a1a	O2a2b2a1a	O2a2b2a1a	O2a2	F4110, F20220, F4215, Z44736, F24749, Z44738
Korean_Heilongjiang	Korean_Heilongjiang223	C2b1b1b2b1a1b1a1a1-FGC45585	C2b1b1b2b1a1b1-FGC45614	C2b1a2b2	C2b1a2b2	C2b1a2b2	C2b1a2b2	FGC45551, FGC45548, Y35925/Z45207, PH1109, FGC45562, PH1906, PH2194, PH4484, FGC45560, FGC45566
Korean_Heilongjiang	Korean_Heilongjiang224	O2a1b2a1a1a1a2a1a1a1a1b1-MF107116	O2a1b2a1a1a1a5a1a1a1b-MF106402	O2a2a1a2a1a1a2a1b	O2a2a1a2a1a1a2a1	O2a2a1a2a1a1a2a1b	O2a2a1a2a1a1a2a1	MF3299, MF3922, MF3930, MF5022
Korean_Heilongjiang	Korean_Heilongjiang225	O2a1b1a1a1b2d1a1b1a1a1k2d1-MF166773	O2a1b1a1a1b5a1a1a7-MF14449	O2a2b1a1a1a2a1a1	O2a2b1a1a1a2a1a1	O2a2b1a1a1a2a1a1	O2a2b1a1a1a2a1a1	Y9146, F402, F624
Korean_Heilongjiang	Korean_Heilongjiang226	O1a2a1a1a2a1a1a3b-MF177700	O1b1a1a1b1a1a-CTS7620	O1b2a1a2a1a	O1b2a1a2a1a	O1b2a1a2a1a	O1b2a1a2a1a	Z39506, CTS7620
Korean_Heilongjiang	Korean_Heilongjiang227	C2b1b1b1a1b1e1-MF658583	C2b1b1b1a1b-Y86052	C2b1a2a1a2	C2b1a2a1a	C2b1a2a1a2	C2b1a2a1a2	*Z43727, F9739/PH288, Z43730, S10738.2, Y86052, Y88318, Y91103, F11396/PH1160, MF1855^^, F11453/PH1316, Y96002, F12086/PH2691, F12380/PH3539, MF1857^^, Y104196, MF1856^^, Y113308^^
Korean_Heilongjiang	Korean_Heilongjiang228	O1a2a1a1a2a1a1a3c1-Y350826	O1b1a1a1b1a1a-CTS7620	O1b2a1a2a1a	O1b2a1a2a1a	O1b2a1a2a1a	O1b2a1a2a1a	Z39506, CTS7620
Korean_Heilongjiang	Korean_Heilongjiang229	C1b1a2b1b1-MF248464	C1b1-M8	C1a1a1a1	C1a1	C1a1a1a1	H1a1a1b	*Z7650^, CTS10729, CTS11058
Korean_Jilin	Korean_Jilin230	O1a2a1a1a2a1a1f3a-MF61736	O1b1a1a1b1a1-Y24057	O1b2a1a2a1	O1b2a1a2a1	O1b2a1a2a1	O1b2a1a2a1	CTS723, Z24624
Korean_Jilin	Korean_Jilin231	O2a1b2a1a1a1a2a1a1a1a1b2-MF109725	O2a1b2a1a1a1a5a1a1a1b-MF106402	O2a2a1a2a1a1a2a1b	O2a2a1a2a1a1a2a1	O2a2a1a2a1a1a2a1b	O2a2a1a2a1a1a2a1	MF3299, MF3922, MF3930, MF5022
Korean_Jilin	Korean_Jilin232	N2a1b2a1d1b1a1-MF170200	N2a1b2a1c1-FGC67428	N1b2	N1b2	N1b2a1b~	N1	*F1221/M1808
Korean_Jilin	Korean_Jilin233	O2a1b1a1b1b2a1b1a2a2-MF40263	O2a1b1a1b1b2a1b-CTS682	O2a2b1a2a2a1b	O2a2b1a2a2a1	O2a2b1a2a2a1b	O2a2b1a2a2a1	CTS682, CTS2272, CTS7184, CTS8951
Korean_Jilin	Korean_Jilin234	O1a2b1a1b1a1a1b1a2β10d4b-MF303956	O1b2a1a2a1a1b1a1h1-MF16472	O1b1a2a1	O1b1a2a1	O1b1a2a1	O1b1a2a1	F1759, F2064, CTS5847, Z24393, F3314, F3323, F3346, Z24407, CTS11890, F3478
Korean_Jilin	Korean_Jilin235	C2b1b1a2a1c3b1-Y39514	C2b1b1a2a1c-MF3019	C2b1a1	C2b1a1	C2b1a1b1	C2b1a1b1	A14909, A14912, A14919
Korean_Jilin	Korean_Jilin236	O1a2a1a1a2a1a1f2a1-MF56677	O1b1a1a1b1a1-Y24057	O1b2a1a2a1	O1b2a1a2a1	O1b2a1a2a1	O1b2a1a2a1	CTS723, Z24624
Korean_Jilin	Korean_Jilin237	O1a2b1b2a1a1a1a1a5-MF36981	O1b2a2b1a1a1a1a-F25228	O1b1a1b1a1a1	O1b1a1b1a1a	O1b1a1b1a1a1	O1b1a1b1a1a	F1199, F1309, F1685, F1742, F2189, F2445, F2995, F3353
Korean_Jilin	Korean_Jilin238	O1a2a1a1a1a2g1-MF334540	O1b1a1a1a1-CTS713	O1b2a1a1	O1b2a1	O1b2a1a1	O1	CTS713, K7, CTS7776, CTS8032, CTS10145, CTS10674, CTS11986
Korean_Jilin	Korean_Jilin239	O2a1b1a1a1b2d7b10c2a1b2a1a-MF160958	O2a1b1a1a1b5f7c2-Y170159	O2a2b1a1a1a1a1b2a1a	O2a2b1a1a1a1a1b	O2a2b1a1a1a1a1b2a1a	O2a2b1a1a1a1a1b	*Z46476, Z46477
Korean_Jilin	Korean_Jilin240	O2a1a1a1b1b1a1b1-MF37189	O2a1a1a1b1b-MF15526	O2a1a1b2a	O2a1a1b	O2a1a1b2a	O2a1a	F4180
Korean_Jilin	Korean_Jilin241	O1a2a1a1a3a2a1-MF283283	O1b1a1a1c1-CTS1215	O1b2a1a3a	O1b2a1a3a	O1b2a1a3a	O1	F867, CTS1215, CTS3729, F2026, F2604, F3065
Korean_Jilin	Korean_Jilin242	O1a1a3b2b1b2a1a1a2a1a2a2a1c-MF57686	O1a1d2b1b2a1a1b1a2a-MF57565	O1a1a1a1a1a1a	O1a1a1a1a1a1a	O1a1a1a1a1a1a	O1a1a1a1a1a1a	*Z23481
Korean_Jilin	Korean_Jilin243	O2a1b1a1a1b2d2a2b2a2-MF697956	O2a1b1a1a1b5b1b2-Y81597	O2a2b1a1a1a3	O2a2b1a1a1a3	O2a2b1a1a1	O2a2b1a1a1a3	F8, F42, CTS4111, CTS5866, F348
Korean_Jilin	Korean_Jilin244	O2a1b1a1b1b2a1b1a2a3a-MF52915	O2a1b1a1b1b2a1b-CTS682	O2a2b1a2a2a1b	O2a2b1a2a2a1	O2a2b1a2a2a1b	O2a2b1a2a2a1	CTS682, CTS2272, CTS7184, CTS8951
Korean_Jilin	Korean_Jilin245	O2a1b2a1b2a1a2c2a5b2a1-MF40908	O2a1b2a1b2a1a2a-FGC50535	O2a2a1a1b2b2b1a1	O2a2a1a1b2b2b1	O2a2a1a1b2b2b1a1a	O2a2a1a1b2b2b1	FGC50638
Kyrgyz_Heilongjiang	Kyrgyz_Heilongjiang246	C2a1b2a2e3b2b2-MF380164	C2a1b2a3c-B80	C2a1a2a1b	C2a1a2a1b	C2a1a2a1b	H1a1a1b	B80
Lahu_Yunnan	Lahu_Yunnan247	F3a2a3a2-MF65137	F1a-F17579	F2	CF	F2	F	*M428
Li_Hainan	Li_Hainan248	O2a1b1a1b1a1a1a3a2a1a2a2a5a2a3a1-MF208510	O2a1b1a1b1a1a1c2a1a2a2a4a-MF23150	O2a2b1a2a1a1a2a1a1	O2a2b1a2a1a1a2a1a1	O2a2b1a2a1a1a2a1a1	O2a2b1a2a1a1a2a1a1	CTS4266
Li_Hainan	Li_Hainan249	O1a2b1b1a1a1a2a1a1a2b-MF239637	O1b2a2a1a1a1c1a1-F2517	O1b1a1a1a1b2a1a1	O1b1a1a1a1b2a1a1	O1b1a1a1a1b2a1a1	O1b1a1a1a1b2a1a1	Z23759, F2517, Z23794
Li_Hainan	Li_Hainan250	O2a1a2a1a1a1b5a1a3a1e-MF188580	O2a1a2a1a1a2e1a1a1-MF8582	O2a1b1a1a1a1h1a1	O2a1b1a1a1a1h1a1	O2a1b1a1a1a1h1a1	O2a1b1a1a1a1h1a1	MF8582
Lisu_Yunnan	Lisu_Yunnan251	O1a2b1b1a1a1b1a2a2a1c1-MF234367	O1b2a2a1a1a2a1b1-MF117418	O1b1a1a1a1a1a	O1b1a1a1a1a1a	O1b1a1a1a1a1a	O1b1a1a1a1a1a	*Z24081, Z24084, Z24085, Z24087, CTS10965
Luoba_Jiangsu	Luoba_Jiangsu252	O1a2b1b1a1a1a2a1a1a2a2a2b1a-MF201152	O1b2a2a1a1a1c1a1c-MF4799	O1b1a1a1a1b2a1a1b	O1b1a1a1a1b2a1a1b	O1b1a1a1a1b2a1a1b	O1b1a1a1a1b2a1a1b	MF2899, MF2933, MF3071, MF3940, MF4628, MF4674, MF4703, MF4725, MF4799, MF5692, MF5761, MF5877
Manchu_Beijing	Manchu_Beijing253	O2a1b1a1a1b2f1a1a4a2d4a3a1a-MF94322	O2a1b1a1a1b6a1c2c4a3-MF37888	O2a2b1a1a1c1a1a1	O2a2b1a1a1c1a1a1	O2a2b1a1a1c1a1a1	O2a2b1a1a1c1a1a1	*Z39664
Manchu_Beijing	Manchu_Beijing254	C2a1b4a1b1b1a5b-MF247448	C2a1b4a1b1b1-Y8818	C2a1a3a1a	C2a1a3a1	C2a1a3a1	C2a1a3a1	*F10216/FGC16336/Y8818, F10312/FGC16342/Y8792, F11271/FGC16596/Y8808, F11899/FGC16411/Y4580, F12521/FGC16447/Y8784, F12844/FGC16470/Y8821, F13055/FGC16486/Y4630, F13100/FGC16489/Y4633
Manchu_Beijing	Manchu_Beijing255	O2a1b1a1b1a1a1a3b1a1a1a1b13a2-MF90529	O2a1b1a1b1a1a1d1a1a1a1-F4249	O2a2b1a2a1a1b1b2b1	O2a2b1a2a1a1b1b2b1	O2a2b1a2a1a1b1b2b1	O2a2b1a2a1a1b1b2b1	SK1769, FGC23844, SK1770, Y16778, FGC23850, FGC23854, FGC23855, FGC23856, FGC23857, F4249, FGC23862, FGC23864, Y16779, FGC23870, FGC23871, FGC23873
Manchu_Beijing	Manchu_Beijing256	O2a1b1b1b2a2a1a2b-MF361727	O2a1b1b2c1b1a1-MF1522	O2a2b2a2b1	O2a2b2a2b1	O2a2b2a2b1	O2a2b2a2b	*YP6194
Manchu_Beijing	Manchu_Beijing257	O2a1a2a1a1a1b9a1c2-MF349710	O2a1a2a1a1a2i-MF20692	O2a1b1a1a1a1	O2a1b1a1a1a1	O2a1b1a1a1a1	O2a1b1a1a1a1	F325, F425/Page69, F561, FGC12472/Y3271/Z25059, F664^^
Manchu_Beijing	Manchu_Beijing258	O2a1b1a1b1a1a1a3a2a1a2b1g1a3a-MF26191	O2a1b1a1b1a1a1c2a1a2b1d-MF23007	O2a2b1a2a1a1a2a1a	O2a2b1a2a1a1a2a1a	O2a2b1a2a1a1a2a1	O2a2b1a2a1a1a2a1a	F273, F14642/Z26102
Manchu_Beijing	Manchu_Beijing259	C2a1b4a3b1b1c-MF267343	C2a1b4a3b1-F14749	C2a1a3a2a	C2a1a3a2a	C2a1a3a2a~	C2a1a3a2a~	*F14751, F14771, F14782, F14784, F14785, F14799, F14800
Manchu_Beijing	Manchu_Beijing260	O1a2b1a1b1a1a1b1a2β2a2b3a-MF191768	O1b2a1a2a1a1b1a1a1-MF33522	O1b1a2a1	O1b1a2a1	O1b1a2a1	O1b1a2a1	F1759, F2064, CTS5847, Z24393, F3314, F3323, F3346, Z24407, CTS11890, F3478
Manchu_Beijing	Manchu_Beijing261	C2a1b4a3b1b1a1-MF64462	C2a1b4a3b1-F14749	C2a1a3a2a1	C2a1a3a2a	C2a1a3a2a1~	C2a1a3a2a~	*F14750
Manchu_Beijing	Manchu_Beijing262	C2b1b1b1b1a2a1a1d3a1b2-MF334976	C2b1b1b1b1a1a1b-F12177	C2b1a2a2b2	C2b1a2a2b	C2b1a2a2b2~	C2b1a2a2b	*FGC47248
Manchu_Beijing	Manchu_Beijing263	C2a1b4a3a2a-MF216894	C2a1b4a3a-ACT415	C2a1a3	C2a1a	C2a1a3a2~	C2a1a3a2~	*F11301, F13806
Manchu_Beijing	Manchu_Beijing264	C2a1b4a1b2a-MF267128	C2a1b4a1b-F3796	C2a1a3a	C2a1a	C2a1a3a	C2a1a3a	F3796, F4002
Manchu_Beijing	Manchu_Beijing265	O1a2b1a1b1a1a1b1a2β29a2-MF270795	O1b2a1a2a1a1b1a1-F3323	O1b1a2a1	O1b1a2a1	O1b1a2a1	O1b1a2a1	F1759, F2064, CTS5847, Z24393, F3323, F3346, Z24407, CTS11890, F3478
Manchu_Beijing	Manchu_Beijing266	O2a1a2a1b1a1c1a2a2-MF37424	O2a1a2a2a1a3b-MF36075	O2a1b1a2a1a	O2a1b1a2a1a4	O2a1b1a2a1a4	O2a1b1a2a1a4	*MF14312^^
Manchu_Beijing	Manchu_Beijing267	N2a1b2a1c1a1a1d2-MF610928	N2a1b2a1b1a1a1-MF62963	N1b2	N1b2	N1b2a1b~	N1b2a1~	*F1221/M1808
Manchu_Beijing	Manchu_Beijing268	C2a1b1b1b1a1c-MF175640	C2a1b1b1a1a1-F9721	C2a1a1b1a4	C2a1a1b1a2a1	C2a1a1b1a2a	C2a1a1b1a2a	F9721/FGC28841, F12066/FGC28908
Manchu_Beijing	Manchu_Beijing269	O2a1a2a1a1a1b17e4b2-MF379294	O2a1a2a1a1a2p-F723	O2a1b1a1a1a1g	O2a1b1a1a1a1g	O2a1b1a1a1a1g	O2a1b1a1a1a1g	*F1210, F1638, F4171, F2357, F2560, F2719, F3042
Manchu_Beijing	Manchu_Beijing270	O1a1a3b1b1a5a-MF327773	O1a1d1b1a-F1056	O1a1a2b2	O1a1a2b2	O1a1a2b2	O1a1a2b2	F1056
Manchu_Beijing	Manchu_Beijing271	O2a1a2a1a1a1b5a2a-MF163498	O2a1a2a1a1a2e1b-MF106752	O2a1b1a1a1a1h	O2a1b1a1a1a1h	O2a1b1a1a1a1h	O2a1b1a1a1a1h	CTS2154
Manchu_Beijing	Manchu_Beijing272	C2b1b1b1a1b1b2a-MF121844	C2b1b1b1a1b1b-FT41173	C2b1a2a1a2	C2b1a2a1a2	C2b1a2a1a2a	C2b1a2a1a2a	*FT41173^^, FT41916
Manchu_Beijing	Manchu_Beijing273	O2a1b1a1a1b2d7b10a2a2β23β1β27a-MF657556	O2a1b1a1a1b5f7a2a3a-Y20928	O2a2b1a1a1a1a1a1a1a	O2a2b1a1a1a1a1a1a1a	O2a2b1a1a1a1a1a1a1a	O2a2b1a1a1a1a1a1a1a	Y20928
Manchu_Beijing	Manchu_Beijing274	O2a1b1a1a1b2d2b1a1b9a1a3b1a-MF174395	O2a1b1a1a1b5b2a1a2-Z44926	O2a2b1a1a1a3a1a2	O2a2b1a1a1a3a1a2	O2a2b1a1a1a3a1a2	O2a2b1a1a1a3a1a2	F20963
Manchu_Beijing	Manchu_Beijing275	O1a1a3b1a2a2a1b-MF6298	O1a1d1a2a2a-MF6428	O1a1a2a2	O1a1a2a2	O1a1a2a2	O1a1a2a2	FGC66104
Manchu_Beijing	Manchu_Beijing276	O2a1a2a1b1a1b2a1a1a3a1a2-MF79624	O2a1a2a2a1a2b1a1a1c-MF17548	O2a1b1a2a1a3a1b1a	O2a1b1a2a1a3a1b1a	O2a1b1a2a1a3a1b1a	O2a1b1a2a1a3a1b1a	MF7254, MF7255
Manchu_Beijing	Manchu_Beijing277	C2b1b1a1b3b2a2b-MF287957	C2b1b1a1b3b-F15754	C2b1a1a1	C2b1a1a1b	C2b1a1a1b~	H1a1a1b	*CTS4449, CTS8629
Manchu_Beijing	Manchu_Beijing278	O2a1b1a1a1b2d7b10a2a2β23β12e1a-MF202320	O2a1b1a1a1b5f7a2a3c-MF85326	O2a2b1a1a1a1a1a1a1	O2a2b1a1a1a1a1a1a1	O2a2b1a1a1a1a1a1a1	O2a2b1a1a1a1a1a1a1	F813/M6539
Manchu_Beijing	Manchu_Beijing279	O1a2b1b1a1a1b1b1a1a2a2c3-MF362340	O1b2a2a1a1a2a2a1a1a1-F14965	O1b1a1a1a1a1b1a1	O1b1a1a1a1a1b1a1	O1b1a1a1a1a1b1a1	O1b1a1a1a1a1b1a1	*F14965, YP5979, F15546, F16320, F17231, F18562, Y151531, F23261, F23557, F23840, BY138909, F25719
Manchu_Beijing	Manchu_Beijing280	C2b1b1b1a1b1e2a-MF378978	C2b1b1b1a1b-Y86052	C2b1a2a1a2	C2b1a2a1a	C2b1a2a1a2	C2b1a2a1a2	*Z43727, F9739/PH288, Z43730, S10738.2, Y86052, Y88318, Y91103, F11396/PH1160, MF1855^^, F11453/PH1316, Y96002, F12086/PH2691, F12380/PH3539, MF1857^^, Y104196, MF1856^^, Y113308^^
Manchu_Beijing	Manchu_Beijing281	O1a1a3b2b1b2a1a1a2a1a1f8-MF249036	O1a1d2b1b2a1a1b1a1d-A12439	O1a1a1a1a1a1a1	O1a1a1a1a1a1a1a	O1a1a1a1a1a1a1	O1a1a1a1a1a1a1a	A12440
Manchu_Beijing	Manchu_Beijing282	N2a2b1a1a2a3a3a6c1β26a2a3a-MF175506	N2a2b1a1a2b2c1f-Y67066	N1a2a1a2	N1a2a1a2	N1a2a1a2~	N1a2a1a2~	*CTS1350
Manchu_Beijing	Manchu_Beijing283	O1a1a3b2b1b2a1a1a1a1a2a-MF14150	O1a1d2b1b2a1a1a-CTS4585	O1a1a1a1a1a2a1	O1a1a1a1a1a2	O1a1a1a1a1a2a1	O1a1a1a1a1a2	FGC15410
Manchu_Beijing	Manchu_Beijing284	O2a1b1b1a1a3a1a1e1a3-MF224856	O2a1b1b1a1c1a-MF73614	O2a2b2a1a2	O2a2b2a1a	O2a2b2a1a2	O2a2	SK1781, SK1780
Manchu_Beijing	Manchu_Beijing285	O2a1b1a1a1b2f1a1a3b1a3b-MF259215	O2a1b1a1a1b6a1b1a3-MF36644	O2a2b1a1a1c1b	O2a2b1a1a1c1b1	O2a2b1a1a1c1b1	O2a2b1a1a1c1b1	F17158
Manchu_Beijing	Manchu_Beijing286	O2a1b1a1a1b2c1c1a1a2-MF179349	O2a1b1a1a1b4a3a-CTS345	O2a2b1a1a1b2	O2a2b1a1a1b2	O2a2b1a1a1b2	O2a2b1a1a1b2	CTS5488, PH3164, PH3555
Manchu_Beijing	Manchu_Beijing287	C2a1b4a1b1b4b-MF218454	C2a1b4a1b1b2-MF216873	C2a1a3a1a	C2a1a3a	C2a1a3a1	C2a1a3a1	*F10312/FGC16342/Y8792, F11271/FGC16596/Y8808, F11899/FGC16411/Y4580, F12521/FGC16447/Y8784, F12844/FGC16470/Y8821, F13055/FGC16486/Y4630
Manchu_Beijing	Manchu_Beijing288	O1a1a3b1b1a2a6d-MF375868	O1a1d1b1a-F1056	O1a1a2b2	O1a1a2b2	O1a1a2b2	O1a1a2b2	F1056
Manchu_Beijing	Manchu_Beijing289	O2a1b1a1a1b2c1b2a2j-MF25213	O2a1b1a1a1b4a2a2-F317	O2a2b1a1a1b1a1	O2a2b1a1a1b1a	O2a2b1a1a1b1a1	O2a2b1a1a1b1a	F1401, F1707, F1870, F2000, F317, F2188, F375, F2494, F3431, Y16479, F3455
Manchu_Beijing	Manchu_Beijing290	O2a1b1b1a2a1b2a1a1a2a6-MF30836	O2a1b1b1b1a2a1a1-MF30726	O2a2b2a1b1	O2a2b2a1b1	O2a2b2a1b1	O2a2	Z44740, A16609, A16610, FGC28699, Z44741, Z44745, FGC14331.2/ZS4034.2, Z44747, IMS-JST008425p6, Z44749, Z44752, Z44753, Z44754, Z44755, Z44756, SK1777, Z44757, Z44759, Z44760, Z44763, F26088
Manchu_Beijing	Manchu_Beijing291	O2a1b1a1a1b2f1a1a4a2c1b2-MF196854	O2a1b1a1a1b6a1c2b1-Y183178	O2a2b1a1a1c1a1	O2a2b1a1a1c1a1	O2a2b1a1a1c1a1	O2a2b1a1a1c1a1	E261/M1518, M1540, M1541, Z25850, E345/M1615, M1650, CTS9678, M1698
Manchu_Hebei	Manchu_Hebei292	O2a1a2a1b2b1a1a2b-MF89613	O2a1a2a2b2a1a1-MF104918	O2a1b1a2b1	O2a1b1a2b1	O2a1b1a2b1	O2a1b1a2b1	MF14122, MF14138
Manchu_Hebei	Manchu_Hebei293	O2a1a2a1b1a1a1a1β4b1-MF89769	O2a1a2a2a1a1a1a-F25545	O2a1b1a2a1a1a1	O2a1b1a2a1a1a1	O2a1b1a2a1a1a1	O2a1b1a2a1a1a1	F25545
Manchu_Hebei	Manchu_Hebei294	Q2a2b1a2b2b1-MF64673	Q2b1a2b-PH5117	Q1a1a1b	Q1a1a1	Q1a1a1	Q1a1a1	F4532/SK1916/Y525, F875, Y535, F1626, F4933/Y548, F4935/Y544, F2024, F5274/Y552
Manchu_Hebei	Manchu_Hebei295	O2a1b1a1a1b2d7b10c1a4a6a2b1-MF36577	O2a1b1a1a1b5f7c1a3a2-MF14296	O2a2b1a1a1a1a1b1a2b	O2a2b1a1a1a1a1b1a2	O2a2b1a1a1a1a1b1a2b	O2a2b1a1a1a1a1b1a2	MF14296, MF15663
Manchu_Hebei	Manchu_Hebei296	R1a2b2b1g3b3l2-MF379095	R1a1a1b3-Z2123	R1a1a1b2a2a1d2	R1a1a1b2a2a1	R1a1a1b2a2a1d2~	R1a1a1b2a2a1	*Y29455, Y29456
Manchu_Hebei	Manchu_Hebei297	O2a1b1a1b1a1a1a3a2a1a2e2a-MF263982	O2a1b1a1b1a1a1c2a1a2e-MF23021	O2a2b1a2a1a1a2a1a	O2a2b1a2a1a1a2a1a	O2a2b1a2a1a1a2a1	O2a2b1a2a1a1a2a1a	F273, F14642/Z26102
Manchu_Hebei	Manchu_Hebei298	O1a2a1a1a2a1a3a2-MF267562	O1b1a1a1b1a-CTS723	O1b2a1a2a1	O1b2a1a2a1	O1b2a1a2a1	O1b2a1a2a1	CTS723, Z24624
Manchu_Hebei	Manchu_Hebei299	O1a2b1b1a1c3-MF326421	O1b2a2a1a3-M1280	O1b1a1a1b	O1b1a1a1	O1b1a1a1b	O1b1a1a1	F789/M1283, F4181/M1357, F2522/M1410, F3318/M1469
Manchu_Hebei	Manchu_Hebei300	O2a1a2a1a1a1b3a1a1c1a2a-MF235736	O2a1a2a1a1a2c1a2-MF46329	O2a1b1a1a1a1e1b	O2a1b1a1a1a1e	O2a1b1a1a1a1e1b	O2a1b1a1a1a1e	*F2409
Manchu_Hebei	Manchu_Hebei301	O2a1b1a1b1a1a1a3b1a1a1a3e2b1a2a2b1a2a2-MF236152	O2a1b1a1b1a1a1d1a1a1a3c3b1a-MF23924	O2a2b1a2a1a1b1b2b2	O2a2b1a2a1a1b1b2b2	O2a2b1a2a1a1b1b2b2a	O2a2b1a2a1a1b1b2b2a	CTS335, CTS558, CTS2080.2, CTS5450, CTS7951, CTS10883, CTS11454
Manchu_Hebei	Manchu_Hebei302	O2a1b1a1b1a1a1a3b1a1a1a3a2a1c-MF320424	O2a1b1a1b1a1a1d1a1a1a3a2-MF23345	O2a2b1a2a1a1b1b2b	O2a2b1a2a1a1b1b2	O2a2b1a2a1a1b1b2b2	O2a2b1a2a1a1b1b2b2	CTS2882, CTS8942
Manchu_Hebei	Manchu_Hebei303	C2a1b1b1b1a1a1b-MF292018	C2a1b1b1a1a1a1-MF36855	C2a1a1b1a4	C2a1a1b1a2a1	C2a1a1b1a2a	C2a1a1b1a2a	F9721/FGC28841, F12066/FGC28908
Manchu_Hebei	Manchu_Hebei304	Q2a2b1a2a1a1a16b2a-MF190508	Q2b1a2a1a1a-F4667	Q1a1a1a	Q1a1a1a	Q1a1a1a	Q1a1a1a	*Y558
Manchu_Hebei	Manchu_Hebei305	J2b2b4a2b2b1b3b1a2a-MF274282	J2b2a1-PF5125	J2a1a1a2b2a2b3a2	J2a1a1a	J2a1a1a2b2a2b3a	J2a1a1a	*L227
Manchu_Hebei	Manchu_Hebei306	O2a1b1a1a1b2d2b1a1b19b1a-MF24621	O2a1b1a1a1b5b2a1a-CTS8998	O2a2b1a1a1a3a1a	O2a2b1a1a	O2a2b1a1a1a3a1a	O2a2b1a1a	*CTS12655
Manchu_Hebei	Manchu_Hebei307	N2a2b1a1a2a3a3a6c1β3a2-MF51159	N2a2b1a1a2b2c1-F1998	N1a2a1a2	N1a2a1a2	N1a2a1a2~	N1a2a1a2~	*CTS1350
Manchu_Hebei	Manchu_Hebei308	O1a1a2a1c2-MF72868	O1a1b1a-F970	O1a3a1	O1a3a	O1a3a	O1a3a	F1009
Manchu_Hebei	Manchu_Hebei309	C2a1b1b1b1a1a3b2-MF295234	C2a1b1b1a1a1a2-MF52672	C2a1a1b1a4	C2a1a1b1a2a1	C2a1a1b1a2a	C2a1a1b1a2a	F9721/FGC28841, F12066/FGC28908
Manchu_Hebei	Manchu_Hebei310	O2a1b1a1b1a1a1a3a1a1b3a2-MF58544	O2a1b1a1b1a1a1c1a1b3-MF730	O2a2b1a2a1a1a1a1	O2a2b1a2a1a1a1a1	O2a2b1a2a1a1a1a1	O2a2b1a2a1a1a1a1	F55
Manchu_Hebei	Manchu_Hebei311	O2a1b1b2b1b1b1b1-MF272174	O2a1b1b3b3a-MF272718	O2a2b2b	O2a2b2	O2a2b2b	O2a2	A16433, A16434, A16435
Manchu_Hebei	Manchu_Hebei312	O2a1b1a1b1a1a1a3a1a1b3a1b-MF58697	O2a1b1a1b1a1a1c1a1b3-MF730	O2a2b1a2a1a1a1a1	O2a2b1a2a1a1a1a1	O2a2b1a2a1a1a1a1	O2a2b1a2a1a1a1a1	F55
Manchu_Hebei	Manchu_Hebei313	O2a1b1a1b1a1a1a3a2a1a2a2a2b-MF106932	O2a1b1a1b1a1a1c2a1a2a2a2-MF3350	O2a2b1a2a1a1a2a1a1	O2a2b1a2a1a1a2a1a1	O2a2b1a2a1a1a2a1a1	O2a2b1a2a1a1a2a1a1	CTS4266
Manchu_Heilongjiang	Manchu_Heilongjiang314	O2a1b1a1a1b2d7b10a2a2β23β1β29a1-MF306585	O2a1b1a1a1b5f7a2a3a-Y20928	O2a2b1a1a1a1a1a1a1a	O2a2b1a1a1a1a1a1a1a	O2a2b1a1a1a1a1a1a1a	O2a2b1a1a1a1a1a1a1a	Y20928
Manchu_Heilongjiang	Manchu_Heilongjiang315	O2a1b1a1a1b2d1a1b1a1a1k1c2a1-MF263038	O2a1b1a1a1b5a1a1a7-MF14449	O2a2b1a1a1a2a1a1	O2a2b1a1a1a2a1a1	O2a2b1a1a1a2a1a1	O2a2b1a1a1a2a1a1	Y9146, F402, F624
Manchu_Heilongjiang	Manchu_Heilongjiang316	O1a2b1b1a1a1a1a1a1a2c3b1b2-MF54215	O1b2a2a1a1a1a1a1a2-F20080	O1b1a1a1a1b1a1a1a2b1	O1b1a1a1a1b1a1a1a2	O1b1a1a1a1b1a1a1a2b1	O1b1a1a1a1b1a1a1a2	MF14552, MF14938
Manchu_Heilongjiang	Manchu_Heilongjiang317	O2a1b1a1a1b2b2b2b1c-MF339480	O2a1b1a1a1b3b1-CTS66	O2a2b1a1a1e1	O2a2b1a1a1e1	O2a2b1a1a1e1	O2a2b1a1a1e1	*Z44093
Manchu_Heilongjiang	Manchu_Heilongjiang318	C2a1b4a1b1b1a1a-MF138254	C2a1b4a1b1b1-Y8818	C2a1a3a1	C2a1a3a1	C2a1a3a1	C2a1a3a1	*F10216/FGC16336/Y8818, F10312/FGC16342/Y8792, F11271/FGC16596/Y8808, F11899/FGC16411/Y4580, F12521/FGC16447/Y8784, F12844/FGC16470/Y8821, F13055/FGC16486/Y4630, F13100/FGC16489/Y4633
Manchu_Heilongjiang	Manchu_Heilongjiang319	D1a1a2b1c2a-MF122018	D1a1a2a1b-Z34359	D1a1b1a	D1a1b1a1	D1a1b1a1a	D1a1	Y14741/Z34158, F1771, Y14813/Z34253, Y14870/Z34326
Manchu_Heilongjiang	Manchu_Heilongjiang320	C2a1b1b1b1a1d1c1-MF166863	C2a1b1b1a1a1c3-MF166864	C2a1a1b1a4	C2a1a1b1a	C2a1a1b1a2a2	C2a1a1b1a2a2	*F12439
Manchu_Heilongjiang	Manchu_Heilongjiang321	O2a1b1a1a1b2f1a1a4a2d4a3b2-MF238730	O2a1b1a1a1b6a1c2c4a3-MF37888	O2a2b1a1a1c1a1a1	O2a2b1a1a1c1a1a1	O2a2b1a1a1c1a1a1	O2a2b1a1a1c1a1a1	*Z39664
Manchu_Heilongjiang	Manchu_Heilongjiang322	C2a1b4a3b1b2-MF204258	C2a1b4a3b-F14752	C2a1a3a2a	C2a1a	C2a1a3a2a~	C2a1a3a2a~	*F14751, F14782, F14784, F14785, F14799, F14800
Manchu_Heilongjiang	Manchu_Heilongjiang323	O1a2b1b1a1a1a1a1a1a2c3b1b1-MF308224	O1b2a2a1a1a1a1a1a2-F20080	O1b1a1a1a1b1a1a1a2b1	O1b1a1a1a1b1a1a1a2	O1b1a1a1a1b1a1a1a2b1	O1b1a1a1a1b1a1a1a2	MF14552, MF14938
Manchu_Heilongjiang	Manchu_Heilongjiang324	C2a1b4a1a1a2b-MF380183	C2a1b4a1a1-MF204209	C2a1a3	C2a1a	C2a1a3a5~	H1a1a1b	*Z46380
Manchu_Heilongjiang	Manchu_Heilongjiang325	O2a1b1a1b1a1b1a2a1a2-MF56932	O2a1b1a1b1a1b1a1-PH186	O2a2b1a2a1	O2a2b1a2a1	O2a2b1a2a1	O2a2b1a2a1	F79, F314, F372, F629
Manchu_Heilongjiang	Manchu_Heilongjiang326	O2a1b1a1b1a1a1a3b1a1a1a3e2b1a7b2b2a2-MF22902	O2a1b1a1b1a1a1d1a1a1a3c3g2-CTS3856	O2a2b1a2a1a1b1b2b2	O2a2b1a2a1a1b1b2b2	O2a2b1a2a1a1b1b2b2a	O2a2b1a2a1a1b1b2b2a	CTS335, CTS558, CTS2080.2, CTS5450, CTS7951, CTS10883, CTS11454
Manchu_Heilongjiang	Manchu_Heilongjiang327	C2b1b1a2a1c1b1-Y178732	C2b1b1a2a1c1-MF131598	C2b1a1	C2b1a1	C2b1a1b1	C2b1a1b1	A14909, A14912, A14919
Manchu_Heilongjiang	Manchu_Heilongjiang328	C2a1b4a1b1b2-MF193847	C2a1b4a1b1b-Y4580	C2a1a3a1a	C2a1a3a	C2a1a3a1	C2a1a3a1	*F10312/FGC16342/Y8792, F11271/FGC16596/Y8808, F11899/FGC16411/Y4580, F12521/FGC16447/Y8784, F12844/FGC16470/Y8821, F13055/FGC16486/Y4630
Manchu_Heilongjiang	Manchu_Heilongjiang329	O2a1b1a1a1b2d2a2a1a1b2a-MF223390	O2a1b1a1a1b5b1b1a1a2-BY159186	O2a2b1a1a1a3	O2a2b1a1a1a3	O2a2b1a1a1	O2a2b1a1a1a3	F8, F42, CTS4111, CTS5866, F348
Manchu_Heilongjiang	Manchu_Heilongjiang330	C2a1b1b1b1a2b2-MF36951	C2a1b1b1a1a2b-MF132956	C2a1a1b1a4	C2a1a1b1a4	C2a1a1b1a2b~	C2a1a1b1a2b~	*F11383/FGC28883, MF48653
Manchu_Heilongjiang	Manchu_Heilongjiang331	C2b1b1a2b1b1b3a-MF35809	C2b1b1a2b1a-MF1705	C2b1a1	C2b1a1	C2b1a1b	H1a1a1b	A14895, A14896, A14900, A14901, A14902, A14903, A14904, A14906, A14910, A14913, A14915, A14917, A14918, A14922
Manchu_Heilongjiang	Manchu_Heilongjiang332	O2a1b1a1b1a1a1a3b1a1a1a1b23f1β4c1-MF159588	O2a1b1a1b1a1a1d1a1a1a1h2c-MF14052	O2a2b1a2a1a1b1b2b1a	O2a2b1a2a1a1b1b2b1a	O2a2b1a2a1a1b1b2b1a	O2a2b1a2a1a1b1b2b1a	FGC23868
Manchu_Heilongjiang	Manchu_Heilongjiang333	Q2a2b1a2a1a1a23b-MF330170	Q2b1a2a1a1a-F4667	Q1a1a1a	Q1a1a1a	Q1a1a1a	Q1a1a1a	*Y558
Manchu_Heilongjiang	Manchu_Heilongjiang334	O2a1a1a2a2b2a1-MF162595	O2a1a1a2a2b2-Z24891	O2a1a1a1b1	O2a1a1a1b1	O2a1a1a1b1	O2a1a1a1b1	CTS1290^^
Manchu_Jilin	Manchu_Jilin335	C2b1b2b1a1b3a-MF295603	C2b1b2b1a2-MF10318	C2b1b1b5	C2b1b1b5	C2b1b1b5~	C2b1b1b5~	*BY202608, BY202677, BY203697, BY203775, BY203938, BY203980, BY203993, BY204104, BY204118, BY204286
Manchu_Jilin	Manchu_Jilin336	C2a1b2a2d2c1d1c-MF329904	C2a1b2a3b1c-MF284070	C2a1a2a1a1	C2a1a2a1a	C2a1a2a1a1	C2a1a2a1a1	*Z32854, Z32855, Z32857, Z32859
Manchu_Jilin	Manchu_Jilin337	O1a1a3b1a1a1c1b2b-MF281350	O1a1d1a1a1c-Y168619	O1a1a2a1a	O1a1a2a1a	O1a1a2a1a	O1a1a2a1a	K644/Z23266
Manchu_Jilin	Manchu_Jilin338	O1a2b1b1a1a2a1b2-MF317008	O1b2a2a1a1b1a-MF92614	O1b1a1a1a2	O1b1a1a1a	O1b1a1a1a2	O1b1a1a1a	SK1630, SK1633, SK1632, SK1631
Manchu_Jilin	Manchu_Jilin339	O2a1b1a1b1a1a1b1a1a2h3a3-MF209459	O2a1b1a1b1a1a1e1a1b-MF1200	O2a2b1a2a1a3	O2a2b1a2a1a3	O2a2b1a2a1a3	O2a2b1a2a1a3	F3386
Manchu_Jilin	Manchu_Jilin340	O1a1a3b2b1b2a1a1a2a1c1b2b2-MF369255	O1a1d2b1b2a1a1b1c1-A12441	O1a1a1a1a1a1d	O1a1a1a1a1a1d1	O1a1a1a1a1a1d1	O1a1a1a1a1a1d1	A12441
Manchu_Jilin	Manchu_Jilin341	O2a1a2a1b1b2b1a-MF89290	O2a1a2a2a2b2-ACT3980	O2a1b1a2a2	O2a1b1a2a2	O2a1b1a2a2b	O2a1b1a2a2b	CTS679
Manchu_Jilin	Manchu_Jilin342	O2a1a2a1a1a1b2a2a1a-MF7700	O2a1a2a1a1a2b-F38	O2a1b1a1a1a1b1b	O2a1b1a1a1a1b	O2a1b1a1a1a1b1b	O2a1b1a1a1a1b	MF6841, A10289
Manchu_Jilin	Manchu_Jilin343	O2a1b1a1b1a1a1a3a2a1a2a1a1b2b1a1-MF58031	O2a1b1a1b1a1a1c2a1a2a1a2b2a-MF30241	O2a2b1a2a1a1a2a1a1a	O2a2b1a2a1a1a2a1a1a	O2a2b1a2a1a1a2a1a1a	O2a2b1a2a1a1a2a1a1a	Z26108, Z26109, Z26111, Z26112
Manchu_Jilin	Manchu_Jilin344	C2a1b1b1b1a1d1b2b-MF281938	C2a1b1b1a1a1c2-Y170590	C2a1a1b1a4	C2a1a1b1a	C2a1a1b1a2a2	C2a1a1b1a2a2	*F12439
Manchu_Jilin	Manchu_Jilin345	O2a1b1a1b1a1a1a3b1a1a1a3e2b1a10-MF211250	O2a1b1a1b1a1a1d1a1a1a3c3-Z26258	O2a2b1a2a1a1b1b2b2	O2a2b1a2a1a1b1b2b2	O2a2b1a2a1a1b1b2b2a	O2a2b1a2a1a1b1b2b2a	CTS335, CTS558, CTS2080.2, CTS5450, CTS7951, CTS10883, CTS11454
Manchu_Jilin	Manchu_Jilin346	C2a1b1b1b1a1a2-MF190255	C2a1b1b1a1a1a-F11330	C2a1a1b1a4	C2a1a1b1a2a1	C2a1a1b1a2a	C2a1a1b1a2a	F9721/FGC28841, F12066/FGC28908
Manchu_Jilin	Manchu_Jilin347	N2a2b1a2a1a1b-MF37410	N2a2b1a2a1-Y135851	N1a2b1b1	N1a2b1b1	N1a2b2a2a~	R1b1a1b1a1a1b1a1a	*VL63
Manchu_Jilin	Manchu_Jilin348	N2a2b1a1a2a3a3a6c1β43-MF335212	N2a2b1a1a2b2c1-F1998	N1a2a1a2	N1a2a1a2	N1a2a1a2~	N1a2a1a2~	*CTS1350
Manchu_Jilin	Manchu_Jilin349	C2a1b4a1a1a2a-MF378954	C2a1b4a1a1-MF204209	C2a1a3	C2a1a	C2a1a3a5~	C2a1a3	*Z46380
Manchu_Jilin	Manchu_Jilin350	C2b1b1b2b1a1b1a1d1b-MF269418	C2b1b1b2b1a1b1-FGC45614	C2b1a2b2b	C2b1a2b2	C2b1a2b2b~	C2b1a2b2	*Z45210, Z45212
Manchu_Jilin	Manchu_Jilin351	O2a1b2b1a1b1a1b1b2-MF142376	O2a1b2b1a1b1a1b-MF57698	O2a2a2a1a1a	O2a2a2a1a1a	O2a2a2a1a1a	O2a2a2a1a1a	MF1181, F2859
Manchu_Jilin	Manchu_Jilin352	O2a2a2a2a1a3a-MF378344	O2a2a2b1-MF14167	O2b1a1	O2b	O2b1a1	O2b	CTS4452
Manchu_Jilin	Manchu_Jilin353	N2a2b1a1a2a3a3a6c1β3b2-MF57632	N2a2b1a1a2b2c1-F1998	N1a2a1a2	N1a2a1a2	N1a2a1a2~	N1a2a1a2~	*CTS1350
Manchu_Jilin	Manchu_Jilin354	O2a1b1a1b1a1a1a3b1a1a1a1b21-MF92792	O2a1b1a1b1a1a1d1a1a1a1-F4249	O2a2b1a2a1a1b1b2b1	O2a2b1a2a1a1b1b2b1	O2a2b1a2a1a1b1b2b1	O2a2b1a2a1a1b1b2b1	SK1769, FGC23844, SK1770, Y16778, FGC23850, FGC23854, FGC23855, FGC23856, FGC23857, F4249, FGC23862, FGC23864, Y16779, FGC23870, FGC23871, FGC23873
Manchu_Jilin	Manchu_Jilin355	O1a1a3b2b1b2a1a1a2a1a1a2b1-MF340235	O1a1d2b1b2a1a1b1a1a-MF6555	O1a1a1a1a1a1a1	O1a1a1a1a1a1a1	O1a1a1a1a1a1a1	O1a1a1a1a1a1a1	A12440
Manchu_Jilin	Manchu_Jilin356	O2a1b1a1b1a1a1a3b1a1a1b1b2a1a1a2-MF31034	O2a1b1a1b1a1a1d1a1a1b1b1a1a-FGC16921	O2a2b1a2a1a1b1b2a1	O2a2b1a2a1a1b1b2a1	O2a2b1a2a1a1b1b2a1	O2a2b1a2a1a1b1b2a1	*FGC16913
Manchu_Jilin	Manchu_Jilin357	O1a2a1a1a1a2e1a-MF298796	O1b1a1a1a1-CTS713	O1b2a1a1	O1b2a1	O1b2a1a1	O1	CTS713, K7, CTS7776, CTS8032, CTS10145, CTS10674, CTS11986
Manchu_Jilin	Manchu_Jilin358	O2a2a2a2a1a2a1a2-MF107007	O2a2a2b1b1-Y82182	O2b1a1	O2b	O2b1a1	O2b	CTS4452
Manchu_Jilin	Manchu_Jilin359	N2a1a1b2b1a1a-MF289945	N2a1a2b-V4355	N1b1a1b	N1b1a1b	N1b1a1b~	N1b1a1b~	*CTS11266
Manchu_Jilin	Manchu_Jilin360	O2a1a1a1a1a1a1f-MF191899	O2a1a1a1a1a1a-MF14261	O2a1a1b1a2b2b	O2a1a1b1a2b2b	O2a1a1b1a2b2b	O2a1a1b1a2b2b	MF14261
Manchu_Jilin	Manchu_Jilin361	O1a1a3b2b1b2a1a1a2a1a1f1-MF369100	O1a1d2b1b2a1a1b1a1d-A12439	O1a1a1a1a1a1a1	O1a1a1a1a1a1a1a	O1a1a1a1a1a1a1	O1a1a1a1a1a1a1a	A12440
Manchu_Jilin	Manchu_Jilin362	O2a1b1a1b1a1b2a2a1a1-MF70591	O2a1b1a1b1a1b2a1-MF56999	O2a2b1a2a1	O2a2b1a2a1	O2a2b1a2a1	O2a2b1a2a1	F79, F314, F372, F629
Manchu_Jilin	Manchu_Jilin363	O1a2a1a1a1a2e1b-MF316488	O1b1a1a1a1-CTS713	O1b2a1a1	O1b2a1	O1b2a1a1	O1	CTS713, K7, CTS7776, CTS8032, CTS10145, CTS10674, CTS11986
Manchu_Jilin	Manchu_Jilin364	C2b1b1a1b3b1a1b1a-MF36774	C2b1b1a1b3b1a1-F24717	C2b1a1a1	C2b1a1a1b	C2b1a1a1b~	H1a1a1b	*CTS4449, CTS8629
Manchu_Jilin	Manchu_Jilin365	O2a1a1a2a1b2a7a-MF270580	O2a1a1a2a1b2-FGC36192	O2a1a1a1a1	O2a1a1a1	O2a1a1a1a	O2a1a	F2266
Manchu_Jilin	Manchu_Jilin366	C2b1b1a2a1c2a-MF36147	C2b1b1a2a1c2-Y244698	C2b1a1	C2b1a	C2b1a1b1	C2b1a1b1	A14909, A14912, A14919
Manchu_Jilin	Manchu_Jilin367	O2a1b1b2a2a1b1a3b-MF363749	O2a1b1b3a2a2a-MF61434	O2a2b2b1a1	O2a2b2b1a	O2a2b2b1a1	O2a2b2b1a	SK1774
Manchu_Liaoning	Manchu_Liaoning368	C2b1b1a1b2a1f6a1a1b1-Y45405	C2b1b1a1b2a1c3-MF2821	C2b1a1a1a1	C2b1a1a1a1	C2b1a1a1a1	C2b1a1a1a1	F3850
Manchu_Liaoning	Manchu_Liaoning369	O1a2a1a1a2a1a1f1-MF354962	O1b1a1a1b1a1-Y24057	O1b2a1a2a1	O1b2a1a2a1	O1b2a1a2a1	O1b2a1a2a1	CTS723
Manchu_Liaoning	Manchu_Liaoning370	O2a1a2a1a1a1b13a2a1b1a1c2a-MF171931	O2a1a2a1a1a2l1b2-MF20958	O2a1b1a1a1a1c2	O2a1b1a1a1a1c	O2a1b1a1a1a1c2	O2a1b1a1a1a1c	*F17338
Manchu_Liaoning	Manchu_Liaoning371	C2a1b4a3b1b3-MF298651	C2a1b4a3b-F14752	C2a1a3a2a	C2a1a	C2a1a3a2a~	C2a1a3a2a~	*F14751, F14782, F14784, F14785, F14799, F14800
Manchu_Liaoning	Manchu_Liaoning372	O2a1a2a1a1a1b1a3c1a3k2a3c1d3b-MF386678	O2a1a2a1a1a2a1c3a1b6a-MF20739	O2a1b1a1a1a1a1b1a1	O2a1b1a1a1a1a1b1a1	O2a1b1a1a1a1a1b1a1	O2a1b1a1a1a1a1b1a1	*Y20933, Z34692, Y20934, Y21439, Y20936, Y20938, Y20940, Y20942, Y20943, Y21444, Y20944, Y21446, Y20946, Y21447, Z43886, Y20950
Manchu_Liaoning	Manchu_Liaoning373	O1a2b1a1b1a1a1b1a2β5c2a-MF345583	O1b2a1a2a1a1b1a1d-PH4822	O1b1a2a1	O1b1a2a1	O1b1a2a1	O1b1a2a1	F1759, F2064, CTS5847, Z24393, F3323, F3346, Z24407, CTS11890, F3478
Manchu_Liaoning	Manchu_Liaoning374	O2a1b1b1a1b2b-MF350478	O2a1b1b1a2-F4068	O2a2b2a1a1	O2a2b2a1a1	O2a2b2a1a1	O2a2b2a1a1	*F4190, F4202, F4276, F4293, F4335
Manchu_Liaoning	Manchu_Liaoning375	O2a1b1a1b1a2b-MF36104	O2a1b1a1b1a2-MF14152	O2a2b1a2a	O2a2b1a2a	O2a2b1a2a1	O2a2b1a2a1	*F314, F629
Manchu_Liaoning	Manchu_Liaoning376	C2a1b4a1b3a-MF382450	C2a1b4a1b-F3796	C2a1a3a	C2a1a3a	C2a1a3a	C2a1a3a	F3796, F4002
Manchu_Liaoning	Manchu_Liaoning377	E2a2b2a2d1c1b1a2a2-MF273537	E1f1-L539	E1b1b1a1b2a3	E1b1b	E1b1b1a1b2a3	E1	*CTS508
Manchu_Liaoning	Manchu_Liaoning378	N2a2b1a1a2a3a3a6c1β26c-MF357946	N2a2b1a1a2b2c1f-Y67066	N1a2a1a2	N1a2a1a2	N1a2a1a2~	N1a2a1a2~	*CTS1350
Manchu_Liaoning	Manchu_Liaoning379	C2a1b4a1b1b1a3-MF131706	C2a1b4a1b1b1-Y8818	C2a1a3a1a	C2a1a3a1	C2a1a3a1	C2a1a3a1	*F10216/FGC16336/Y8818, F10312/FGC16342/Y8792, F11271/FGC16596/Y8808, F11899/FGC16411/Y4580, F12521/FGC16447/Y8784, F12844/FGC16470/Y8821, F13055/FGC16486/Y4630, F13100/FGC16489/Y4633
Manchu_Liaoning	Manchu_Liaoning380	C2b1b1b1b1c1a1a1-Y24752	C2b1b1b1b3a1-MF1974	C2b1a2a2a	C2b1a2a2a	C2b1a2a2a~	C2b1a2a2a~	*F9709/Z36837
Manchu_Liaoning	Manchu_Liaoning381	O2a1a2a1a1a1b1a3b1a1b2b2b1-MF249477	O2a1a2a1a1a2a1c2a1-MF57261	O2a1b1a1a1a1a1c	O2a1b1a1a1a1a1c	O2a1b1a1a1a1a1c	O2a1b1a1a1a1a1c	MF6739, MF6740
Manchu_Liaoning	Manchu_Liaoning382	C2a1b2a2d2c2c-MF284030	C2a1b2a3b1c-MF284070	C2a1a2a1a1	C2a1a2a1a	C2a1a2a1a1	C2a1a2a1a1	*Z32854, Z32855, Z32857, Z32859
Manchu_Liaoning	Manchu_Liaoning383	C2a1a1a1-MF121620	C2a1a1a-MF221456	C2a1	C2a1b	C2a1b	C2a1b	*ACT1942/BY101096, ACT1956/BY108665, ACT1992/BY55394, ACT1997/BY145927
Manchu_Liaoning	Manchu_Liaoning384	O2a1b1a1b1a1a1a3b1a1a1a3e2b1a2a2a2a-MF174963	O2a1b1a1b1a1a1d1a1a1a3c3b1-MF12526	O2a2b1a2a1a1b1b2b2	O2a2b1a2a1a1b1b2b2	O2a2b1a2a1a1b1b2b2a	O2a2b1a2a1a1b1b2b2a	CTS335, CTS558, CTS2080.2, CTS5450, CTS7951, CTS10883, CTS11454
Manchu_Liaoning	Manchu_Liaoning385	O1a1a3b1a2a2a4a1-MF135742	O1a1d1a2a2-MF6285	O1a1a2a2	O1a1a2a2	O1a1a2a2	O1a1a2a2	FGC66104
Manchu_Liaoning	Manchu_Liaoning386	O1a2a1a1a1a1b1a-MF82962	O1b1a1a1a1a-CTS203	O1b2a1a1c	O1b2a1	O1b2a1a1c	O1	CTS203, CTS6622, CTS9892
Manchu_Liaoning	Manchu_Liaoning387	C2a1b4a1b1a1b2b1-MF223854	C2a1b4a1b1a-SK1072	C2a1a3a6b	C2a1a3a6	C2a1a3a6a1a~	C2a1a3a6	Y148768/ZQ369
Manchu_Liaoning	Manchu_Liaoning388	O2a1b1a1b1a1a1a3a2b3a2b1-MF209373	O2a1b1a1b1a1a1c2b3a-MF288	O2a2b1a2a1a1a2	O2a2b1a2a1a1a	O2a2b1a2a1a1a2	O2a2b1a2a1a1a	F242, CTS10286, CTS10401, F563, CTS10888, F634, CTS11492
Manchu_Liaoning	Manchu_Liaoning389	D1a2b1b1a1c1a2b2b-MF364425	D1a2b1b1a1c1a2-MF10280	D1a1a1a1a1b	D1a1a1a1a1b	D1a1a1a1a1b2b~	D1a1	*MF10304, MF10305
Manchu_Liaoning	Manchu_Liaoning390	C2b1b1b1a2b2-MF364711	C2b1b1b1a2-MF1806	C2b1a2a1	C2b1a2a1b	C2b1a2a1b~	C2b1a2a1b~	*Z31642
Manchu_Liaoning	Manchu_Liaoning391	O2a1a2a1a1a1b1a3b1c1f2-MF276350	O2a1a2a1a1a2a1c2c-MF63574	O2a1b1a1a1a1a1c	O2a1b1a1a1a1a1c	O2a1b1a1a1a1a1c	O2a1b1a1a1a1a1c	MF6739, MF6740
Manchu_Liaoning	Manchu_Liaoning392	O2a1a2a1a1a1b3a1a1c1a3-MF370389	O2a1a2a1a1a2c1a2-MF46329	O2a1b1a1a1a1e1b	O2a1b1a1a1a1e	O2a1b1a1a1a1e1b	O2a1b1a1a1a1e	*F2409
Manchu_Liaoning	Manchu_Liaoning393	O2a1b1a1a1b2f1a1a4a2d4a3a1b-MF202600	O2a1b1a1a1b6a1c2c4a3-MF37888	O2a2b1a1a1c1a1a1	O2a2b1a1a1c1a1a1	O2a2b1a1a1c1a1a1	O2a2b1a1a1c1a1a1	*Z39664
Manchu_Liaoning	Manchu_Liaoning394	O1a1a2a1b1e1-MF118143	O1a1b1a2-F3682	O1a3a1	O1a3a	O1a3a	O1a3a	F1009
Manchu_Liaoning	Manchu_Liaoning395	O2a1b1a1b1a1a1a3b1a1a1a3e2b1a9a3-MFV1998	O2a1b1a1b1a1a1d1a1a1a3c3j-MF3063	O2a2b1a2a1a1b1b2b2	O2a2b1a2a1a1b1b2b2	O2a2b1a2a1a1b1b2b2a	O2a2b1a2a1a1b1b2b2a	CTS335, CTS558, CTS2080.2, CTS5450, CTS7951, CTS10883, CTS11454
Manchu_Liaoning	Manchu_Liaoning396	O2a1b1a1a1b2d7b10a2a2β23β29-MF325875	O2a1b1a1a1b5f7a2a3-F813	O2a2b1a1a1a1a1a1a1	O2a2b1a1a1a1a1a1a1	O2a2b1a1a1a1a1a1a1	O2a2b1a1a1a1a1a1a1	F813/M6539
Manchu_Liaoning	Manchu_Liaoning397	O2a1a2a1a1a1a2a-MF8633	O2a1a2a1a1a1-MF6982	O2a1b1a1a1a2	O2a1b1a1a1a2	O2a1b1a1a1a2	O2a1b1a1a1a2	*MF6984, MF6985, MF6986, MF6987, MF6988
Manchu_Liaoning	Manchu_Liaoning398	C2a1b4a3a2b-MF360494	C2a1b4a3a-ACT415	C2a1a3	C2a1a	C2a1a3a2~	C2a1a3a2~	*F11301, F13806
Manchu_Liaoning	Manchu_Liaoning399	O2a1b1a1b1a1a1a2a1c2a1b-MF79988	O2a1b1a1b1a1a1b1a3b-MF50233	O2a2b1a2a1a4a1	O2a2b1a2a1a4a1	O2a2b1a2a1a4a1	O2a2b1a2a1a4a1	*Y30484, Y30499
Manchu_Liaoning	Manchu_Liaoning400	C2b1b2b1a1a1b2-MF285672	C2b1b2b1a1-MF14218	C2b1b1b	C2b1b1b	C2b1b1b	C2b1b1b	F5477/SK1036
Manchu_Liaoning	Manchu_Liaoning401	O2a1a1a1a1b2a2a3f2a-MF177984	O2a1a1a1a1b2b-MF106786	O2a1a1b1a1a	O2a1a1b1a1a	O2a1a1b1a1a	O2a1a1b1a1a	Z43975, Z43976, Z43977, Z43979, Z43980
Manchu_Liaoning	Manchu_Liaoning402	C2a1b4a1b1b4a-MF216874	C2a1b4a1b1b2-MF216873	C2a1a3a1a	C2a1a3a	C2a1a3a1	C2a1a3a1	*F10312/FGC16342/Y8792, F11271/FGC16596/Y8808, F11899/FGC16411/Y4580, F12521/FGC16447/Y8784, F12844/FGC16470/Y8821, F13055/FGC16486/Y4630
Manchu_Liaoning	Manchu_Liaoning403	O2a1b1a1a1b2d3b1b1d2a1-MF276612	O2a1b1a1a1b5c2b-CTS5308	O2a2b1a1a1a4a	O2a2b1a1a1a4a	O2a2b1a1a1a4a	O2a2b1a1a1a4a	CTS1642, CTS4658
Manchu_Liaoning	Manchu_Liaoning404	C2b1b1b1b1c1a2b1a-MF199462	C2b1b1b1b3a1-MF1974	C2b1a2a2a	C2b1a2a2a	C2b1a2a2a~	C2b1a2a2a~	*F9709/Z36837
Manchu_Liaoning	Manchu_Liaoning405	O1a2b1a1b1a1a1b1a2β30b-MF384346	O1b2a1a2a1a1b1a1-F3323	O1b1a2a1	O1b1a2a1	O1b1a2a1	O1b1a2a1	F1759, F2064, CTS5847, Z24393, F3323, F3346, Z24407, CTS11890, F3478
Manchu_Liaoning	Manchu_Liaoning406	C2a1b1b2b1-MF14359	C2a1b1b2-MF14129	C2a1a	C2a1a	C2a1a1	C2a1a1	*B473/SK1079/Y10421/Z18161, FGC28955/Y10441/Z18155
Manchu_Liaoning	Manchu_Liaoning407	R1a2b2b2c1b2-MF2716	R1a1b-Z283	R1a1a1b1a4b	R1a1a1b1	R1a1a1b1a4b~	R1a1a1b	*FGC64142/YP4858
Manchu_Liaoning	Manchu_Liaoning408	N2a1a1b2b1a1b-MF296907	N2a1a2b-V4355	N1b1a1b	N1b1a1b	N1b1a1b~	N1b1a1b~	*CTS11266
Manchu_Liaoning	Manchu_Liaoning409	O2a1b1a1b1a1a1a3a2c1a1a1c-MF107169	O2a1b1a1b1a1a1c2c1a-ACT3850	O2a2b1a2a1a1a2	O2a2b1a2a1a1a	O2a2b1a2a1a1a2	O2a2b1a2a1a1a	F242, CTS10286, CTS10401, F563, CTS10888, F634, CTS11492
Manchu_Liaoning	Manchu_Liaoning410	N2a2a1b1c1-MF14304	N2a2a1b1-Y125666	N1a1a3	N1a1a3	N1a1a1a1a	N1a1a1a1a	*M1996/Z1949, F3823^/M1978^/S9317^, CTS622/M1999, CTS653/M1980, CTS1077/M2001, M2012/S11249/Z4853, CTS3266/M2034/Z1956, P105, M2208^/Z4846^, CTS6974/M2056, CTS7299/M1986/Z1963, F2584/M2065/S20163, CTS8194/M2067, CTS8751/M2072, F2996/M2083, CTS10272/M2085, CTS10570/F3080/M2089/Z1969, M2095/Z1970, M2097/Z1971, M2106/Z1975, F3354/M2109/S24635, CTS10773/M2111/Z1976, CTS10889/M2112/Z1977, CTS11752/M21…
Manchu_Liaoning	Manchu_Liaoning411	O2a1b1b1a2a1a1a1b2-MF361679	O2a1b1b1b1a1a1a-MF123055	O2a2b2a1b	O2a2b2a1b	O2a2b2a1b1	O2a2	Z44740, IMS-JST008425p6, Z44754, SK1777, Z44757, F26088
Manchu_Liaoning	Manchu_Liaoning412	O1a2a1a1a2a1a3a5a-MF67044	O1b1a1a1b1a-CTS723	O1b2a1a2a1	O1b2a1a2a1	O1b2a1a2a1	O1b2a1a2a1	CTS723, Z24624
Manchu_Liaoning	Manchu_Liaoning413	C2a1a2a1a-MF283032	C2a1a-Y163913	C2a1b	C2a1b	C2a1b	C2a1b	*BY98647, ACT1942/BY101096, BY108315, ACT1956/BY108665, BY139183, ACT1992/BY55394, ACT1996/BY157129, ACT5200, BY144548, ACT1997/BY145927
Manchu_Liaoning	Manchu_Liaoning414	C2a1b1b1b1a1d2a-MF288081	C2a1b1b1a1a1c-F12439	C2a1a1b1a3a	C2a1a1b1a	C2a1a1b1a2a2a~	C2a1a1b1a2a2	*BY186350
Manchu_Liaoning	Manchu_Liaoning415	C2a1a1b1-MF11587	C2a1a1-ACT1984	C2a1b	C2a1b	C2a1b	C2a1b	*ACT1942/BY101096, ACT1956/BY108665, ACT1992/BY55394, ACT1996/BY157129, ACT5200, ACT1997/BY145927
Manchu_Liaoning	Manchu_Liaoning416	C2a1b4a1b1b1a1c-MF160715	C2a1b4a1b1b1-Y8818	C2a1a3a1a	C2a1a3a1	C2a1a3a1	C2a1a3a1	*F10216/FGC16336/Y8818, F10312/FGC16342/Y8792, F11271/FGC16596/Y8808, F12521/FGC16447/Y8784, F12844/FGC16470/Y8821, F13055/FGC16486/Y4630, F13100/FGC16489/Y4633
Manchu_Liaoning	Manchu_Liaoning417	O2a1b2a1a1a1a1b2a1a1a4a-MF284518	O2a1b2a1a1a1a2b1a1a1-F15462	O2a2a1a2a1a1b1a	O2a2a1a2a1a1b1a	O2a2a1a2a1a1b1a	O2a2a1a2a1a1b1a	F15414, F15462
Manchu_Liaoning	Manchu_Liaoning418	O2a1b1a1b1a1a1a3a2c1b1c-MF283782	O2a1b1a1b1a1a1c2c1-BY25965	O2a2b1a2a1a1a2	O2a2b1a2a1a1a	O2a2b1a2a1a1a2	O2a2b1a2a1a1a	F242, CTS10286, CTS10401, F563, CTS10888, F634, CTS11492
Manchu_Liaoning	Manchu_Liaoning419	O2a1a2a1a1a1b3a1a4a1d2-MF366111	O2a1a2a1a1a2c1c1a5-MF8334	O2a1b1a1a1a1e1	O2a1b1a1a1a1e1a2	O2a1b1a1a1a1e1	O2a1b1a1a1a1e1a2	Y15976, Y15980
Manchu_Liaoning	Manchu_Liaoning420	C2a1b4a1b1b3a-Y170760	C2a1b4a1b1b-Y4580	C2a1a3a1	C2a1a3a	C2a1a3a1	C2a1a3a1	*F10312/FGC16342/Y8792, F11271/FGC16596/Y8808, F11899/FGC16411/Y4580, F12521/FGC16447/Y8784, F12844/FGC16470/Y8821, F13055/FGC16486/Y4630
Manchu_Liaoning	Manchu_Liaoning421	O2a1b1a1b1a1a1a3b1a1a1a3e2b1a9a2b3-MF298460	O2a1b1a1b1a1a1d1a1a1a3c3j2-MF23211	O2a2b1a2a1a1b1b2b2	O2a2b1a2a1a1b1b2b2	O2a2b1a2a1a1b1b2b2a	O2a2b1a2a1a1b1b2b2a	CTS335, CTS558, CTS2080.2, CTS5450, CTS10883, CTS11454
Manchu_Liaoning	Manchu_Liaoning422	O2a1b2a1a1a1a1b2a1a1a1c2-MF381766	O2a1b2a1a1a1a2b1a1a1-F15462	O2a2a1a2a1a1b1a	O2a2a1a2a1a1b1a	O2a2a1a2a1a1b1a	O2a2a1a2a1a1b1a	F15414, F15462
Manchu_Liaoning	Manchu_Liaoning423	C2a1b4a3b1a-MF204245	C2a1b4a3b-F14752	C2a1a3a2a	C2a1a	C2a1a3a2a~	C2a1a3a2a~	*F14751, F14782, F14784, F14785, F14799, F14800
Manchu_Liaoning	Manchu_Liaoning424	O2a1b1a1b1a1a1a3a2a1a2a2a4a1b6b-MF367952	O2a1b1a1b1a1a1c2a1a2a2a3a1a-MF894	O2a2b1a2a1a1a2a1a1	O2a2b1a2a1a1a2a1a1	O2a2b1a2a1a1a2a1a1	O2a2b1a2a1a1a2a1a1	CTS4266
Manchu_Liaoning	Manchu_Liaoning425	N2a1a2a1a-MF36008	N2a1a-CTS582	N1b1	N1b1	N1b1	N1	CTS582, CTS586, CTS2968, F4201, F4250, CTS8796, Z4936, Z4958, Z4966, Y6610/Z19700, Y6604/Z19701, Z5043
Manchu_Liaoning	Manchu_Liaoning426	C2a1b2a2d2b1b1b2-MF376368	C2a1b2a3b1b-F15201	C2a1a2a1a1	C2a1a2a1a	C2a1a2a1a1	C2a1a2a1a1	*Z32854, Z32855, Z32857, Z32859
Manchu_Liaoning	Manchu_Liaoning427	O2a1b1b1b2a2a1a1b-MF283240	O2a1b1b2c1b1a-MF1525	O2a2b2a2b1	O2a2b2a2b1	O2a2b2a2b1	O2a2b2a2b	*YP6194
Manchu_Liaoning	Manchu_Liaoning428	O2a1b1a1b1a1a1a3a2a1a2b1a2a2a1-MF208744	O2a1b1a1b1a1a1c2a1a2b1a1a3-MF25790	O2a2b1a2a1a1a2a1a	O2a2b1a2a1a1a2a1a	O2a2b1a2a1a1a2a1	O2a2b1a2a1a1a2a1a	F273, F14642/Z26102
Manchu_Liaoning	Manchu_Liaoning429	N2a1a1a1a1a1a1b2e-MF376832	N2a1a1a1a1a-L733	N1b1a2b1a	N1b1a2b1a	N1b1a2b1a~	N1b1a2b1a~	*Y16082, FGC46092/Y22322, Y16085, Y16086, Y15967, Y16089, Y16094, Y16095, Y16100, L732, Y16103, Y16105, Y16106
Manchu_Liaoning	Manchu_Liaoning430	O2a1b1a1a1b2d2a2a1a3-MF372222	O2a1b1a1a1b5b1b1a1-ACT5621	O2a2b1a1a1a3	O2a2b1a1a1a3	O2a2b1a1a1	O2a2b1a1a1a3	F8, F42, CTS5866, F348
Manchu_Liaoning	Manchu_Liaoning431	O2a1b1a1b1a1a1a2b2b2a-MF60471	O2a1b1a1b1a1a1b2b3-MF122858	O2a2b1a2a1a4	O2a2b1a2a1a4	O2a2b1a2a1a4	O2a2b1a2a1a4	Y29828, Y30487, Y30485, Y30498, ZS11791.2, Y30489, Y30477
Manchu_Liaoning	Manchu_Liaoning432	O2a1b1a1b1a1a1b1a1a1a2a-MF40317	O2a1b1a1b1a1a1e1a1a-MF462	O2a2b1a2a1a3	O2a2b1a2a1a3	O2a2b1a2a1a3	O2a2b1a2a1a3	F3386
Manchu_Liaoning	Manchu_Liaoning433	O2a1b1a1b1a1a1a3b1a1b1a3-MF57300	O2a1b1a1b1a1a1d1a1b1a-FGC66387	O2a2b1a2a1a1b1a1	O2a2b1a2a1a1b1a	O2a2b1a2a1a1b1a1	O2a2b1a2a1a1b1a	F1413, F2871, F3525
Manchu_Liaoning	Manchu_Liaoning434	O2a1b1a1a1b2b1b1a1c1a5a1-MF215393	O2a1b1a1a1b3a2a1c1-Y137584	O2a2b1a1a1e2a1	O2a2b1a1a1e2a1	O2a2b1a1a1e2a1	O2a2b1a1a1e2a1	Y137584, Y137578, Y137559, Y137618
Manchu_Liaoning	Manchu_Liaoning435	N2a1b1a2a2-MF312459	N2a1b1a-MF20869	N1b2	N1b	N1b2a1b~	N1	*F1221/M1808
Manchu_Liaoning	Manchu_Liaoning436	O2a1b1a1b1b1b3a2d-MF233581	O2a1b1a1b1b1b1b-MF59449	O2a2b1a2a2b1a	O2a2b1a2a2b1a	O2a2b1a2a2b1a	O2a2b1a2a2b1a	F728, F2018, F2326
Manchu_Liaoning	Manchu_Liaoning437	C2a1b1b1b1a2b1-MF36308	C2a1b1b1a1a2b-MF132956	C2a1a1b1a4	C2a1a1b1a4	C2a1a1b1a2b~	C2a1a1b1a2b~	*F11383/FGC28883, MF48653
Manchu_Liaoning	Manchu_Liaoning438	O2a1b2a1b1b1b1a1b1-MF32788	O2a1b2a1b1b-MF22947	O2a2a1a1a	O2a2a1a1	O2a2a1a1a	O2a2a1a1	M159/Page96
Manchu_Liaoning	Manchu_Liaoning439	N2a2a2b1a1a3b1-MF230920	N2a2a2b1a2-F1474	N1a3	N1a	N1a1a1a1a	R1b1a1b1a1a1b1a1a	*F3823^/M1978^/S9317^, Z4846^/M2208^, CTS3266/M2034/Z1956, P105, M2208^/Z4846^, CTS7299/M1986/Z1963, F2584/M2065/S20163, F2996/M2083, F3354/M2109/S24635
Manchu_Liaoning	Manchu_Liaoning440	O2a1b1a1a1b2d3b1b1a2b1b3b-MF331392	O2a1b1a1a1b5c2b1b1-MF1006	O2a2b1a1a1a4a	O2a2b1a1a1a4a1	O2a2b1a1a1a4a	O2a2b1a1a1a4a1	CTS1642, CTS4658
Manchu_Liaoning	Manchu_Liaoning441	C2a1a1a2-MF303071	C2a1a1a-MF221456	C2a1	C2a1b	C2a1b	H1a1a1b	*ACT1942/BY101096, ACT1956/BY108665, ACT1992/BY55394, ACT1996/BY157129, ACT5200, ACT1997/BY145927
Manchu_Liaoning	Manchu_Liaoning442	O2a1b1a1b1a1a1b1a1a2h3a1-MF209449	O2a1b1a1b1a1a1e1a1b-MF1200	O2a2b1a2a1a3	O2a2b1a2a1a3	O2a2b1a2a1a3	O2a2b1a2a1a3	F3386
Manchu_Liaoning	Manchu_Liaoning443	O2a1b1a1b1a1b1b1b2a-MF282753	O2a1b1a1b1a1b1b2-MF58668	O2a2b1a2a1	O2a2b1a2a1	O2a2b1a2a1	O2a2b1a2a1	F79, F314, F372, F629
Manchu_Liaoning	Manchu_Liaoning444	O2a1b1a1b1a1b1a1b1-MF315160	O2a1b1a1b1a1b1a-MF1484	O2a2b1a2a1	O2a2b1a2a1	O2a2b1a2a1	O2a2b1a2a1	F79, F314, F372, F629
Manchu_Liaoning	Manchu_Liaoning445	O2a1a2a1a1a1b4a2b1a2b-MF57033	O2a1a2a1a1a2d1b2-MF62762	O2a1b1a1a1a1f1	O2a1b1a1a1a1f1	O2a1b1a1a1a1f1	O2a1b1a1a1a1f1	F2527
Manchu_Liaoning	Manchu_Liaoning446	N2a2a1b1b1a4f1a2a-MF265486	N2a2a1b1b1a3-MF15344	N1a1a3	N1a1a3	N1a1a1a1a	N1a1a1a1a	*M1996/Z1949, F3823^/M1978^/S9317^, CTS622/M1999, CTS653/M1980, CTS1077/M2001, M2012/S11249/Z4853, CTS3266/M2034/Z1956, P105, M2208^/Z4846^, CTS6974/M2056, CTS7299/M1986/Z1963, CTS7772/M2064, F2584/M2065/S20163, CTS8194/M2067, CTS8751/M2072, F2996/M2083, CTS10272/M2085, CTS10570/F3080/M2089/Z1969, M2095/Z1970, M2097/Z1971, M2106/Z1975, F3354/M2109/S24635, CTS10773/M2111/Z1976, CTS10889/M2112/Z197…
Manchu_Liaoning	Manchu_Liaoning447	Q2b2b1b1a2a4a2-MF66434	Q2c3a3b-MF73284	Q1b1a3b	Q1b1a3b	Q1b1a3b	Q1b1a3b	B287, Y11937, BZ165/Z35933, Y11943, Y11948, SK1944/YP1102/Z35941, Y11939, Y11941, SK1942/YP1103/Z35942, Y11942, Y11949, Y11944, Y11243, Y11237, SK1941/YP1104/Z35939, Y11238, Y11946, Y11947, Y11242
Manchu_Liaoning	Manchu_Liaoning448	O1a2b1a1b1a1a1b1a2β9e-MF200904	O1b2a1a2a1a1b1a1-F3323	O1b1a2a1	O1b1a2a1	O1b1a2a1	O1b1a2a1	F1759, F2064, CTS5847, Z24393, F3314, F3323, F3346, Z24407, CTS11890, F3478
Manchu_Liaoning	Manchu_Liaoning449	C2b1b2b1a1a2a1c-MF294963	C2b1b2b1a1a-MF14157	C2b1b1b	C2b1b1b	C2b1b1b	C2b1b1b	F5477/SK1036
Manchu_Liaoning	Manchu_Liaoning450	O2a1b1a1b1a1a1b1a1a2h3a2-MF209454	O2a1b1a1b1a1a1e1a1b-MF1200	O2a2b1a2a1a	O2a2b1a2a1a3	O2a2b1a2a1a	O2a2b1a2a1a3	F46/Y15, F174, CTS2643, F2039, F323/Y17, F353, F388, F442, F502, F507/Y18, F532, CTS11192, CTS11459
Manchu_Shandong	Manchu_Shandong451	O2a1a2a1a1a1b3a1a4a1d1b1-MFV8188	O2a1a2a1a1a2c1c1a5-MF8334	O2a1b1a1a1a1e1a2	O2a1b1a1a1a1e1a2	O2a1b1a1a1a1e1	O2a1b1a1a1a1e1a2	Y15976, Y15980
Manchu_Shandong	Manchu_Shandong452	C2a1b2a1a1e-MF233806	C2a1b2a1-F8472	C2a1a2a2b	C2a1a2a2b	C2a1a2a2b	C2a1a2a2b	F8472/PH36, Y138498, Y138418
Manchu_Shandong	Manchu_Shandong453	O2a1a2a1b1a1a1a1β22e3a-MF344645	O2a1a2a2a1a1a1a-F25545	O2a1b1a2a1a1a1	O2a1b1a2a1a1a1	O2a1b1a2a1a1a1	O2a1b1a2a1a1a1	F25545
Manchu_Shandong	Manchu_Shandong454	O2a1b1a1b1a1a1a3a2c1a1c-MF262773	O2a1b1a1b1a1a1c2c1a-ACT3850	O2a2b1a2a1a1a2	O2a2b1a2a1a1a	O2a2b1a2a1a1a2	O2a2b1a2a1a1a	F242, CTS10286, CTS10401, F563, CTS10888, F634, CTS11492
Manchu_Shandong	Manchu_Shandong455	O2a1b1a1b1a1a1a3a2a1a2a2a4a2a2b-MF248315	O2a1b1a1b1a1a1c2a1a2a2a3a2-MF29204	O2a2b1a2a1a1a2a1a1	O2a2b1a2a1a1a2a1a1	O2a2b1a2a1a1a2a1a1	O2a2b1a2a1a1a2a1a1	CTS4266
Manchu_Shandong	Manchu_Shandong456	N2a2b1a1a2a3a3a6c1β26a2a3e1-MF267224	N2a2b1a1a2b2c1f-Y67066	N1a2a1a2	N1a2a1a2	N1a2a1a2~	N1a2a1a2~	*CTS1350
Manchu_Shandong	Manchu_Shandong457	O1a2b1b2a1a1a1b1a-MF30748	O1b2a2b1a1a1a-F977	O1b1a1b1a1a	O1b1a1b1a1a	O1b1a1b1a1a1	O1b1a1b1a1a	*F3353
Manchu_Shandong	Manchu_Shandong458	O2a1b1a1a1b2f1a1a4a2d4a3a3a-MFY52	O2a1b1a1a1b6a1c2c4a3-MF37888	O2a2b1a1a1c1a1a1	O2a2b1a1a1c1a1a1	O2a2b1a1a1c1a1a1	O2a2b1a1a1c1a1a1	*Z39664
Manchu_Shandong	Manchu_Shandong459	O2a1b1a1b1a1a1a3a2a1a2a1b1a1-MF24791	O2a1b1a1b1a1a1c2a1a2a1b1a-MF367	O2a2b1a2a1a1a2a1a1a	O2a2b1a2a1a1a2a1a1	O2a2b1a2a1a1a2a1a1a	O2a2b1a2a1a1a2a1a1a	Z26108, Z26109, Z26112
Manchu_Shandong	Manchu_Shandong460	R1b2b1b-MF224247	R1b2a-PH200	R1b2b1	R1b2b	R1b1a1b1a1a2c1a5c1a	O2a2b1a1a1b	*Z16304
Manchu_Shandong	Manchu_Shandong461	C2a1b4a1b1b1a1b-MF126734	C2a1b4a1b1b1-Y8818	C2a1a3a1	C2a1a3a1	C2a1a3a1	C2a1a3a1	*F10216/FGC16336/Y8818, F10312/FGC16342/Y8792, F11271/FGC16596/Y8808, F11899/FGC16411/Y4580, F12521/FGC16447/Y8784, F12844/FGC16470/Y8821, F13055/FGC16486/Y4630, F13100/FGC16489/Y4633
Manchu_Shandong	Manchu_Shandong462	O1a2b1b2a1a2c3b1-MF296884	O1b2a2b1a1b-MF30828	O1b1a1b1a	O1b1a1b1a	O1b1a1b1a	O1b1a1b1a	F714
Manchu_Shandong	Manchu_Shandong463	O2a1b1a1a1b2f1a1a4a2d4a3a3b-MFY53	O2a1b1a1a1b6a1c2c4a3-MF37888	O2a2b1a1a1c1a1a1	O2a2b1a1a1c1a1a1	O2a2b1a1a1c1a1a1	O2a2b1a1a1c1a1a1	*Z39664
Manchu_Shandong	Manchu_Shandong464	O2a1a2a1a1a1b3a1a4a1d1b2b-MFV8369	O2a1a2a1a1a2c1c1a5-MF8334	O2a1b1a1a1a1e1	O2a1b1a1a1a1e1a2	O2a1b1a1a1a1e1	O2a1b1a1a1a1e1a2	Y15976, Y15980
Manchu_Shandong	Manchu_Shandong465	O2a1b1a1b1a1a1a3b1a1a1a1b18a1-MF11412	O2a1b1a1b1a1a1d1a1a1a1-F4249	O2a2b1a2a1a1b1b2b1	O2a2b1a2a1a1b1b2b1	O2a2b1a2a1a1b1b2b1	O2a2b1a2a1a1b1b2b1	SK1769, FGC23844, SK1770, Y16778, FGC23850, FGC23854, FGC23855, FGC23856, FGC23857, F4249, FGC23862, FGC23864, Y16779, FGC23870, FGC23871, FGC23873
Manchu_Shandong	Manchu_Shandong466	C2b1b1b1b1a2a1a1d2a1a2-MF128433	C2b1b1b1b1a1a1b1a1a-MF3266	C2b1a2a2b1	C2b1a2a2b1a	C2b1a2a2b1	C2b1a2a2b1a	*F11551, F11561, F12726, F12845, F12875
Manchu_Shandong	Manchu_Shandong467	C2a1a1a3b-MF338189	C2a1a1a-MF221456	C2a1	C2a1b	C2a1b	C2a1b	*ACT1942/BY101096, ACT1956/BY108665, ACT1992/BY55394, ACT1996/BY157129, ACT5200, ACT1997/BY145927
Manchu_Shandong	Manchu_Shandong468	O2a1b1a1b1a1a1a3a1a1a1a1a3a1a2a2a1b-MF207567	O2a1b1a1b1a1a1c1a1a1a1a1a1a1-MF23939	O2a2b1a2a1a1a1a1a1a1	O2a2b1a2a1a1a1a1a1a1a	O2a2b1a2a1a1a1a1a1a1	O2a2b1a2a1a1a1a1a1a1a	F15657
Manchu_Shandong	Manchu_Shandong469	Q2a2b1a2a2b2b-MF99478	Q2b1a2a2a-MF91173	Q1a1a1	Q1a1a1	Q1a1a1	Q1a1a1a	F4532/SK1916/Y525, F875, Y535, F1626, F4933/Y548, F4935/Y544, F2024, F5274/Y552
Manchu_Shandong	Manchu_Shandong470	C2b1b2b1b1a1a1b1b-MF280049	C2b1b2b2a1a-MF2042	C2b1b1g1	C2b1b1g1	C2b1b1g1~	C2b1b1g	*Z45295
Manchu_Shandong	Manchu_Shandong471	O1a1a3b1b1a2a6a1-MF37042	O1a1d1b1a-F1056	O1a1a2b2	O1a1a2b2	O1a1a2b2	O1a1a2b2	F1056
Maonan_Guangxi	Maonan_Guangxi472	D1a2a1c1a2b-MF232379	D1a2a1b1a-MF2341	D1a1a1b2	D1a1a1b2	D1a1a1b2~	D1a1	*Z41068, Z41070
Maonan_Guangxi	Maonan_Guangxi473	O2a1b1a1a1b2d3b1a1g1d1a1a3a3-MF343090	O2a1b1a1a1b5c2a1a4-FGC76426	O2a2b1a1a1a4a2a1	O2a2b1a1a1a4a2a1	O2a2b1a1a1a4a2a1	O2a2b1a1a1a4a2a1	Z25981, SK1730/Z25982, Z25984
Miao_Guizhou	Miao_Guizhou474	O2a1b2a1a1a1a2a1a2a1a4a2b3-MF332575	O2a1b2a1a1a1a5a1b1a1c1-B462	O2a2a1a2a1a1a2a1a1a1a	O2a2a1a2a1a1a2a1a1a1	O2a2a1a2a1a1a2a1a1a1a	O2a2a1a2a1a1a2a1a1a1	*F25401
Miao_Guizhou	Miao_Guizhou475	O1a2b1b1a1a2a1b1g-MF336481	O1b2a2a1a1b1a-MF92614	O1b1a1a1a2	O1b1a1a1a	O1b1a1a1a2	O1b1a1a1a	SK1630, SK1633, SK1632, SK1631
Miao_Guizhou	Miao_Guizhou476	O2a1b2a1a1a1a1b2a1a3b2-MF331882	O2a1b2a1a1a1a2b1a1-F21307	O2a2a1a2a1a1b1	O2a2a1a2a1a1b1	O2a2a1a2a1a1b1	O2a2a1a2a1a1b1	F14832, F15433, F15788, F15792
Miao_Guizhou	Miao_Guizhou477	O1a2b1b1a1a1a1b4d2a2b2-MF352054	O1b2a2a1a1a1b4c-MF93792	O1b1a1a1a1b1b	O1b1a1a1a1b	O1b1a1a1a1b1b	O1b1a1a1a1b	*CTS7642, CTS8722, CTS9915
Miao_Guizhou	Miao_Guizhou478	O2a1b2a1a1a1a2a1a2a1a1a2a1-MF193604	O2a1b2a1a1a1a5a1b1a1a-MF112932	O2a2a1a2a1a1a2a1a1a1	O2a2a1a2a1a1a2a1a1a1	O2a2a1a2a1a1a2a1a1a1	O2a2a1a2a1a1a2a1a1a1	F22246
Miao_Guizhou	Miao_Guizhou479	O1a2b1b1a1a1b1b1a1a2a2a1c6b1b-MF215025	O1b2a2a1a1a2a2a1a1a1a1-F16217	O1b1a1a1a1a1b1a1a1	O1b1a1a1a1a1b1a1a1	O1b1a1a1a1a1b1a1a1	O1b1a1a1a1a1b1a1a1	F16217
Miao_Guizhou	Miao_Guizhou480	N2a1b2a1c1a1a2b2b2b1b2b1b-MF280537	N2a1b2a1b1a1a2b2a-MF65191	N1b2	N1b2a1	N1b2a1b~	N1b2a1~	*F1221/M1808
Miao_Guizhou	Miao_Guizhou481	O2a1b2a1a1a1a2a1a2a1a4a3b-MF343607	O2a1b2a1a1a1a5a1b1a1c-F16501	O2a2a1a2a1a1a2a1a1a1a	O2a2a1a2a1a1a2a1a1a1	O2a2a1a2a1a1a2a1a1a1a	O2a2a1a2a1a1a2a1a1a1	*F25401
Miao_Guizhou	Miao_Guizhou482	O2a1b2a1a1a1a2a1a2a1a1a2a2-MF225996	O2a1b2a1a1a1a5a1b1a1a-MF112932	O2a2a1a2a1a1a2a1a1a1	O2a2a1a2a1a1a2a1a1a1	O2a2a1a2a1a1a2a1a1a1	O2a2a1a2a1a1a2a1a1a1	F22246
Miao_Guizhou	Miao_Guizhou483	O2a1b1a1a1b2d2b1a1b2b1a-MF195244	O2a1b1a1a1b5b2a1a1a-MF195262	O2a2b1a1a1a3a1a	O2a2b1a1a1a3	O2a2b1a1a1a3a1a	O2a2b1a1a1a3	*CTS12655
Miao_Guizhou	Miao_Guizhou484	O1a2b1b1a1a1b1a2b1-BY11860	O1b2a2a1a1a2a1b-Y75936	O1b1a1a1a1a1a	O1b1a1a1a1a1a	O1b1a1a1a1a1a	O1b1a1a1a1a1a	*Z24081, Z24084, Z24085, Z24087, CTS10965
Miao_Guizhou	Miao_Guizhou485	C2b1b2b1a8b2a3b3a2a1-MF311635	C2b1b2b1e1a1c1b1-MF10368	C2b1b1b2	C2b1b1b2	C2b1b1b2	C2b1b1b2a2~	SK1038, F10160, F10223, F11280, F11468.2/Y20157.2, F11898, F12033, SK1043, F12522, F12578, F12603, MF1018, F13534.2/Y17263.2, F13762
Miao_Guizhou	Miao_Guizhou486	O2a1b2a1a1a1a2a1a2a2a-MF241903	O2a1b2a1a1a1a5a1b1-N5	O2a2a1a2a1a1a2a1a1	O2a2a1a2a1a1a2a1	O2a2a1a2a1a1a2a1a1	O2a2a1a2a1a1a2a1	SK1708, N5, Y37868
Miao_Guizhou	Miao_Guizhou487	O1a2b1b1a1c1a1a1b1a6a-MF362408	O1b2a2a1a3a1a1a2a-Y26463	O1b1a1a1b1b1	O1b1a1a1b1b1	O1b1a1a1b1b1	O1b1a1a1b1b1	F26580
Miao_Guizhou	Miao_Guizhou488	O2a1a2a1a1a1b1a3a1a1b1a3a1a1b-MF107119	O2a1a2a1a1a2a1c1a1a2a1c-MF116227	O2a1b1a1a1a1a1a1a2a	O2a1b1a1a1a1a1a1a2a	O2a1b1a1a1a1a1a1a2a	O2a1b1a1a1a1a1a1a2a	CTS1621
Miao_Hunan	Miao_Hunan489	D1a2a1b1c1-MF239580	D1a2a1a1c-MF56858	D1a1a1b1a	D1a1a1b1a	D1a1a1b1a	D1a1a1b1a	BY12738/Z40598, Z41209, Z41211, Z41212, Z41218, Z41219, Z41220, Z41222, Z41224, Z41226, Z41228, Z41229, Z41230, Z41231, Z41233, Z41236, Z41237, Z41239, Z41242
Miao_Hunan	Miao_Hunan490	N2a1b2a1c1a1a1a1b2a-MF169092	N2a1b2a1b1a1a1a-MF169104	N1b2	N1b2	N1b2a1b~	N1b2a1~	*F1221/M1808
Miao_Hunan	Miao_Hunan491	O2a1b1a1b1a1a1a2a1c1a1d2a2-MF80845	O2a1b1a1b1a1a1b1a3a1-MF57495	O2a2b1a2a1a4a1	O2a2b1a2a1a4a1	O2a2b1a2a1a4a1	O2a2b1a2a1a4a1	*Y30484, Y30499
Miao_Hunan	Miao_Hunan492	O1a2b1b1a1a1b1b1b1b-MF124070	O1b2a2a1a1a2a2a2-F18990	O1b1a1a1a1a1b1b	O1b1a1a1a1a1b1b	O1b1a1a1a1a1b1b	O1b1a1a1a1a1b1b	F18990
Miao_Hunan	Miao_Hunan493	O1a2b1b1a1a1b1a1a2e2a1b2a-MF169327	O1b2a2a1a1a2a1a2c1a-F25096	O1b1a1a1a1a1a1a2b	O1b1a1a1a1a1a1a2b	O1b1a1a1a1a1a1a2b	O1b1a1a1a1a1a1a2b	Y26367
Miao_Hunan	Miao_Hunan494	N2a1b2a1c1a1a2a2b1a-MF271393	N2a1b2a1b1a1a2a-MF66775	N1b2	N1b2	N1b2a1b~	N1b2a1~	*F1221/M1808
Miao_Hunan	Miao_Hunan495	O2a1b2b2b1d1b1b-MFY138	O2a1b2b2b4a-MF40188	O2a2a2	O2a2	O2a2a2	O2a2	F862, F1028
Miao_Hunan	Miao_Hunan496	C2b1b2b1a8b2a3b3a2a2a8-MF23654	C2b1b2b1e1a1c1b1a-MF10335	C2b1b1b2	C2b1b1b2	C2b1b1b2	C2b1b1b2	SK1038, F10160, F10223, F11280, F11468.2/Y20157.2, F11898, F12033, SK1043, F12522, F12578, F12603, MF1018, F13534.2/Y17263.2, F13762
Miao_Hunan	Miao_Hunan497	C2b1b2b1a8b2a3b3a2a2a5-MF24192	C2b1b2b1e1a1c1b1a-MF10335	C2b1b1b2	C2b1b1b2	C2b1b1b2	C2b1b1b2	SK1038, F10160, F10223, F11280, F11468.2/Y20157.2, F11898, F12033, SK1043, F12522, F12578, F12603, MF1018, F13534.2/Y17263.2, F13762
Miao_Hunan	Miao_Hunan498	O1a2b1b1a1a2a2a1a1b-MF224531	O1b2a2a1a1b1b1a-MF123594	O1b1a1a1a2a1	O1b1a1a1a2a1	O1b1a1a1a2a1	O1b1a1a1a2a1	SK1636
Miao_Hunan	Miao_Hunan499	O1a2b1b1a1a1a1a1a1a3b2b2-MF384418	O1b2a2a1a1a1a1a1a3-FGC61038	O1b1a1a1a1b1a1a1a3	O1b1a1a1a1b1a1a1a3	O1b1a1a1a1b1a1a1a3	O1b1a1a1a1b1a1a1a3	FGC61039, FGC61038, Y31927
Miao_Hunan	Miao_Hunan500	O1a2b1b1a1a1b1a1a2e2a1a-BY174453	O1b2a2a1a1a2a1a2c1a-F25096	O1b1a1a1a1a1a1a2b	O1b1a1a1a1a1a1a2b	O1b1a1a1a1a1a1a2b	O1b1a1a1a1a1a1a2b	Y26367
Miao_Hunan	Miao_Hunan501	O2a1b1a1a1b2d7b10c1a4a6b2-MF335471	O2a1b1a1a1b5f7c1a3a2-MF14296	O2a2b1a1a1a1a1b1a2b	O2a2b1a1a1a1a1b1a2	O2a2b1a1a1a1a1b1a2b	O2a2b1a1a1a1a1b1a2	MF14296, MF15663
Miao_Hunan	Miao_Hunan502	O1a1a3b2b1b2a1a1a2a1a24b-MF356763	O1a1d2b1b2a1a1b1a-F656	O1a1a1a1a1a1a8	O1a1a1a1a1a1a	O1a1a1a1a1a1a	O1a1a1a1a1a1a	*Z23481
Miao_Hunan	Miao_Hunan503	O1a2b1b1a1a2a2a1a1a-MF130667	O1b2a2a1a1b1b1a-MF123594	O1b1a1a1a2a1	O1b1a1a1a2a1	O1b1a1a1a2a1	O1b1a1a1a2a1	SK1636
Mongolian_InnerMongolia	Mongolian_InnerMongolia504	C2b1b1a1b2a1f4a2a2b-MF347330	C2b1b1a1b2a1c2a1-F8905	C2b1a1a1a1	C2b1a1a1a1	C2b1a1a1a1	C2b1a1a1a1	F3850
Mongolian_InnerMongolia	Mongolian_InnerMongolia505	O2a1b2a1b1b1b1b-MF233716	O2a1b2a1b1b-MF22947	O2a2a1a1a	O2a2a1a1	O2a2a1a1a	O2a2a1a1	M159/Page96
Mongolian_InnerMongolia	Mongolian_InnerMongolia506	O2a1b1b1a2a2a1a1a1a-MF59027	O2a1b1b1b1b1a1a1-MF61966	O2a2b2a1b2	O2a2b2a1b2	O2a2b2a1b2	O2a2	F14875, F15739, F15973, F16170, F17339, F18455, F18521, F18757, F19055, F20227, F20235, F20251, F20767, F21091, F21275, F23173, F23473, F23524, F25036, F25079, F25381, F25411, F25440, F25789, BY15188, F26752
Mongolian_InnerMongolia	Mongolian_InnerMongolia507	O2a1a2a1a1a1b1a3a1a2a2a28β8-MF31154	O2a1a2a1a1a2a1c1a1b2j-MF6722	O2a1b1a1a1a1a1a1b1a	O2a1b1a1a1a1a1a1b1a	O2a1b1a1a1a1a1a1b1a	O2a1b1a1a1a1a1a1b1a	Y141213, Y141252, Y141275
Mongolian_InnerMongolia	Mongolian_InnerMongolia508	N2a1b2b2b-MF318315	N2a1b2b-MF14237	N1b2	N1b	N1b2a1b~	N1	*F1221/M1808
Mongolian_InnerMongolia	Mongolian_InnerMongolia509	O2a1b2a1a1a1a2b1b2a1b2-MF284080	O2a1b2a1a1a1a6b3a-MF106570	O2a2a1a2a1a1a1a	O2a2a1a2a1a1a1a	O2a2a1a2a1a1a1a	O2a2a1a2a1a1a1a	M113, F3432
Mongolian_InnerMongolia	Mongolian_InnerMongolia510	E2a2b2a2d1c1b1a1-Y143701	E1f1-L539	E1b1b1a1b2a3	E1b1b	E1b1b1a1b2a3	E1	*CTS508
Mongolian_InnerMongolia	Mongolian_InnerMongolia511	O2a1b1a1b1a1a1a3a2a1a3a3a3a1b-MF209134	O2a1b1a1b1a1a1c2a1a3a3-MF23731	O2a2b1a2a1a1a2a1	O2a2b1a2a1a1a2a1	O2a2b1a2a1a1a2a1	O2a2b1a2a1a1a2a1	F273, F14642/Z26102
Mongolian_InnerMongolia	Mongolian_InnerMongolia512	O2a1b1a1b1a1a1a3a2a1a2b1c2a-MF22876	O2a1b1a1b1a1a1c2a1a2b1c-MF23442	O2a2b1a2a1a1a2a1a	O2a2b1a2a1a1a2a1a	O2a2b1a2a1a1a2a1	O2a2b1a2a1a1a2a1a	F273, F14642/Z26102
Mongolian_InnerMongolia	Mongolian_InnerMongolia513	O2a1b1a1b1a1a1a3a1a1a1a1a1-MF22998	O2a1b1a1b1a1a1c1a1a1a1a-F15657	O2a2b1a2a1a1a1a1a1a1	O2a2b1a2a1a1a1a1a1a1	O2a2b1a2a1a1a1a1a1a1	O2a2b1a2a1a1a1a1a1a1	F15657
Mongolian_InnerMongolia	Mongolian_InnerMongolia514	O2a1a2a1a2a1a1a5a2-FGC34832	O2a1a2a1b1a1-MF1282	O2a1b1a1b	O2a1b1a1b	O2a1b1a1b	O2a1b1a1b	MF1237, MF1239, MF1240, MF1241
Mongolian_InnerMongolia	Mongolian_InnerMongolia515	O1a1a3b1a2a1a1a2a6-MF216033	O1a1d1a2a1a1a2a-FGC66085	O1a1a2a2a1a	O1a1a2a2a1a	O1a1a2a2a1a	O1a1a2a2a1a	FGC66085
Mongolian_InnerMongolia	Mongolian_InnerMongolia516	O2a1b1a1a1b2d2a2a1b1a1a-MF174477	O2a1b1a1a1b5b1b1a2-MF65186	O2a2b1a1a1a3	O2a2b1a1a1a3	O2a2b1a1a1	O2a2b1a1a1a3	F8, F42, CTS4111, CTS5866, F348
Mongolian_InnerMongolia	Mongolian_InnerMongolia517	O2a1b1a1a1b2f1a1a1b2a1a-MF206988	O2a1b1a1a1b6a1a-MF109594	O2a2b1a1a1c1	O2a2b1a1a1c	O2a2b1a1a1c1	O2a2b1a1a1c	CTS7316
Mongolian_InnerMongolia	Mongolian_InnerMongolia518	O2a1b1b1a1a1b1b-MF330524	O2a1b1b1a1a1-MF330524	O2a2b2a1a	O2a2b2a1a	O2a2b2a1a	O2a2	F4110, F20220, F4215, Z44736, F24749, Z44738
Mongolian_InnerMongolia	Mongolian_InnerMongolia519	O2a1b1a1a1b2d7b10a2a2β9-MF11209	O2a1b1a1a1b5f7a2a-F254	O2a2b1a1a1a1a1a1	O2a2b1a1a1a1a1a1	O2a2b1a1a1a1a1a1	O2a2b1a1a1a1a1a1	CTS630, CTS1304, F6227, F155, CTS2760, F276, Y21367, F440, F541, F7447, F703, F7556, F7973, F7994
Mongolian_InnerMongolia	Mongolian_InnerMongolia520	O2a1b1a1b1a1b1a2a1d-MF56794	O2a1b1a1b1a1b1a1-PH186	O2a2b1a2a1	O2a2b1a2a1	O2a2b1a2a1	O2a2b1a2a1	F79, F314, F372, F629
Mongolian_InnerMongolia	Mongolian_InnerMongolia521	O2a1a2a1a1a1b2a1a1a2b4b-MF361142	O2a1a2a1a1a2b1a1a-MF6811	O2a1b1a1a1a1b1a1b1a2	O2a1b1a1a1a1b1a1b1	O2a1b1a1a1a1b1a1b1a2	O2a1b1a1a1a1b1a1b1	MF7764, MF7773
Mongolian_InnerMongolia	Mongolian_InnerMongolia522	O2a1a2a1a1a1b3a1a4a1a3a3-MF79734	O2a1a2a1a1a2c1c1a3a-MF20741	O2a1b1a1a1a1e1a2a1	O2a1b1a1a1a1e1a2	O2a1b1a1a1a1e1a2a1	O2a1b1a1a1a1e1a2	MF6936^^, MF6935, MF6937
Mongolian_InnerMongolia	Mongolian_InnerMongolia523	N2a2b1a1a2a2a2a2-MF58079	N2a2b1a1a2a-MF39696	N1a2a1	N1a2a	N1a2a1b~	R1b1a1b1a1a1b1a1a	*Y24236
Mongolian_InnerMongolia	Mongolian_InnerMongolia524	N2a2b1a1a2a3a3a6c1β45a-MF324806	N2a2b1a1a2b2c1-F1998	N1a2a1a2	N1a2a1a2	N1a2a1a2~	N1a2a1a2~	*CTS1350
Mongolian_InnerMongolia	Mongolian_InnerMongolia525	E2a2b2a2d1c1b1a2a1-MF62877	E1f1-L539	E1b1b1a1b2a3	E1b1b	E1b1b1a1b2a3	E1	*CTS508
Mongolian_InnerMongolia	Mongolian_InnerMongolia526	O2a1b1b1a2a2a1a3a1b2-MF258022	O2a1b1b1b1b1a1-F20515	O2a2b2a1b2	O2a2b2a1b2	O2a2b2a1b2	O2a2	F14875, F15739, F15973, F16170, F17339, F18455, F18521, F18757, F19055, F20227, F20235, F20251, F20767, F21091, F21275, F23173, F23473, F23524, F25079, F25381, F25411, F25440, F25789, BY15188, F26752
Mongolian_InnerMongolia	Mongolian_InnerMongolia527	Q2a2b1a1i2a-MF160374	Q2b1a1-MF1647	Q1a1a1	Q1a1a1	Q1a1a1	Q1a1a1	F4532/SK1916/Y525, F875, Y535, F1626, F4933/Y548, F4935/Y544, F2024, F5274/Y552
Mongolian_InnerMongolia	Mongolian_InnerMongolia528	N2a2a1a2b2a1b2b2b-MF232821	N2a2a1a2b2-L1026	N1a1a1a1a1a1	N1a1a1a1a	N1a1a1a1a1a1a	N1a1a1a1a	*S23232/Z4945
Mongolian_InnerMongolia	Mongolian_InnerMongolia529	C2a1b4a1b1b1a5a9a-MF244230	C2a1b4a1b1b1b-Y4541	C2a1a3a1a	C2a1a3a1	C2a1a3a1	C2a1a3a1	F5481/FGC16328/SK1075/Y4541, F10216/FGC16336/Y8818, F10312/FGC16342/Y8792, F11271/FGC16596/Y8808, F11899/FGC16411/Y4580, F12521/FGC16447/Y8784, F12844/FGC16470/Y8821, F13055/FGC16486/Y4630, F13100/FGC16489/Y4633
Mongolian_InnerMongolia	Mongolian_InnerMongolia530	C2b1b1a1b2a1f4a2a3-MF384588	C2b1b1a1b2a1c2a1-F8905	C2b1a1a1a1	C2b1a1a1a1	C2b1a1a1a1	C2b1a1a1a1	F3850
Mongolian_InnerMongolia	Mongolian_InnerMongolia531	O2a1a2a1a1a1b1a3c1a1b-MF7400	O2a1a2a1a1a2a1c3a1a-MF6724	O2a1b1a1a1a1a1b1a2	O2a1b1a1a1a1a1b1a	O2a1b1a1a1a1a1b1a2	O2a1b1a1a1a1a1b1a	MF6724, MF6728
Mongolian_InnerMongolia	Mongolian_InnerMongolia532	C2a1b4a1b1b1a5a11-MF362511	C2a1b4a1b1b1b-Y4541	C2a1a3a1a	C2a1a3a1	C2a1a3a1	C2a1a3a1	F5481/FGC16328/SK1075/Y4541, F10216/FGC16336/Y8818, F10312/FGC16342/Y8792, F11271/FGC16596/Y8808, F11899/FGC16411/Y4580, F12844/FGC16470/Y8821, F13055/FGC16486/Y4630, F13100/FGC16489/Y4633
Mongolian_InnerMongolia	Mongolian_InnerMongolia533	C2a1b4a1b1b1a5a4b1-MF190277	C2a1b4a1b1b1b-Y4541	C2a1a3a1a	C2a1a3a1	C2a1a3a1	C2a1a3a1	F5481/FGC16328/SK1075/Y4541, F10216/FGC16336/Y8818, F10312/FGC16342/Y8792, F11271/FGC16596/Y8808, F11899/FGC16411/Y4580, F12521/FGC16447/Y8784, F12844/FGC16470/Y8821, F13055/FGC16486/Y4630, F13100/FGC16489/Y4633
Mongolian_InnerMongolia	Mongolian_InnerMongolia534	C2b1b1a2a1b1b2a-MF166897	C2b1b1a2a1b-MF3752	C2b1a1	C2b1a1	C2b1a1b1	C2b1a1b1	A14909, A14912, A14919
Mongolian_InnerMongolia	Mongolian_InnerMongolia535	J2b2b3b2a2c-MF320213	J2b2-PF4610	J2a1a2b2a2	J2a	J2a1a2b2a2~	J2	*Y7008/Z27797, SK1359/Y7010/Z27851
Mongolian_InnerMongolia	Mongolian_InnerMongolia536	O2a1b1a1b1a1a1a2a1b1a2a-MF59239	O2a1b1a1b1a1a1b1a2a-FGC34973	O2a2b1a2a1a4a1a	O2a2b1a2a1a4a1a	O2a2b1a2a1a4a1a	O2a2b1a2a1a4a1a	Y30468, Y30491, FGC34973, Y29830, Y30467, Y29831, Y30490, Y30466, Y30494, Y30474, Y30475, Y30469, Y29832, Y30472, Y30473, Y30483, Y29833, Y30492, Y30488, Y29834, Y30470, Y30497, Y30481, Y30486
Mongolian_InnerMongolia	Mongolian_InnerMongolia537	E2a2b2b2b2b2b1b2a2b4b-MF238612	E1f2-Z827	E1b1b1b2a1a1a	E1b1b1b	E1b1b1b2a1a1a1a1f1~	E1b1b1b	*S21355
Mongolian_InnerMongolia	Mongolian_InnerMongolia538	E2a2b2a2d1c1b1a2b1-MFY270	E1f1-L539	E1b1b1a1b2a3	E1b1b	E1b1b1a1b2a3	E1	*CTS508
Mongolian_InnerMongolia	Mongolian_InnerMongolia539	N2a2b1a1a2a3a3a4b2-MF200236	N2a2b1a1a2b2a-MF66040	N1a2a1	N1a2a1	N1a2a1b~	R1b1a1b1a1a1b1a1a	*Y24236
Mongolian_InnerMongolia	Mongolian_InnerMongolia540	O2a1a2a1a1a2b1b1a3-MF313393	O2a1a2a1a1b3-MF35796	O2a1b1a1a1b1	O2a1b1a1a1b	O2a1b1a1a1b1	O2a1b1a1a1b	*PH975, PH1787, PH2385, PH3699, PH4535, PH5031, PH5323
Mongolian_InnerMongolia	Mongolian_InnerMongolia541	C2a1b1b1b1c1b4h2a-MFY374	C2a1b1b1a1b1b1-FGC60480	C2a1a1b1b	C2a1a1b1b	C2a1a1b1b	C2a1a1b1b	Y11622/Z30399, Y10420/Z30402, Y11605/Z30407, Y11606/Z30408, Y11630/Z30425, Y10442/Z30430, Y11599/Z30431
Mongolian_InnerMongolia	Mongolian_InnerMongolia542	O2a1a2a1a1a1b3a1a4a1a3a4-MF129066	O2a1a2a1a1a2c1c1a3a-MF20741	O2a1b1a1a1a1e1a2a1	O2a1b1a1a1a1e1a2	O2a1b1a1a1a1e1a2a1	O2a1b1a1a1a1e1a2	MF6936^^, MF6935, MF6937
Mongolian_InnerMongolia	Mongolian_InnerMongolia543	O2a1b1a1b1a1a1a2a1b1b1-MF189436	O2a1b1a1b1a1a1b1a2b-MF189425	O2a2b1a2a1a4a1	O2a2b1a2a1a4a1	O2a2b1a2a1a4a1a	O2a2b1a2a1a4a1a	*Y30466, Y30475, Y29832, Y29833, Y30470, Y30497
Mongolian_InnerMongolia	Mongolian_InnerMongolia544	Q2a2b1a2a1a1a20b2-MF365051	Q2b1a2a1a1a-F4667	Q1a1a1a	Q1a1a1a	Q1a1a1a	Q1a1a1a	*Y558
Mongolian_InnerMongolia	Mongolian_InnerMongolia545	R1b1a1b2a3c-MF240553	R1b1b-L1432	R1b1a1a1a	R1b1a1a1a	R1b1a1a1a	R1b	*Y14051, Y14159, Y14052, Y14053, Y14162, Y14160, Y14167, Y14168, Y14054, Y14055, Y14169, Y14170, Y14172, Y14173, Y14174, Y14175, Y14056, Y14163, Y14177, Y14058, Y14178, Y14059, Y14179, Y14180, Y14181, L1433, Y14061, Y14185, Y14062, Y14161, Y14189, Y14190, Y14191
Mongolian_InnerMongolia	Mongolian_InnerMongolia546	O2a1b1a1b1a1a1a3a1a1a1a1a3a1d1-MF269750	O2a1b1a1b1a1a1c1a1a1a1a1a1-Z39488	O2a2b1a2a1a1a1a1a1a1	O2a2b1a2a1a1a1a1a1a1a	O2a2b1a2a1a1a1a1a1a1	O2a2b1a2a1a1a1a1a1a1a	F15657
Mongolian_InnerMongolia	Mongolian_InnerMongolia547	C2a1b4a1b1a1b2b2-MF333390	C2a1b4a1b1a-SK1072	C2a1a3a6b	C2a1a3a6	C2a1a3a6a1a~	C2a1a3a6	Y148768/ZQ369
Mongolian_InnerMongolia	Mongolian_InnerMongolia548	C2b1b1a1b2a1f3b1-MF225003	C2b1b1a1b2a1c-F6480	C2b1a1a1a1	C2b1a1a1a1	C2b1a1a1a1	C2b1a1a1a1	F3850
Mongolian_InnerMongolia	Mongolian_InnerMongolia549	N2a2b1a1a2b1-MF346083	N2a2b1a1a3-Z38638	N1a2a	N1a2a	N1a2a1b~	O1a1a1b1b1b	*Y24236
Mongolian_InnerMongolia	Mongolian_InnerMongolia550	R1a2b2b1g3b3k3-MF226112	R1a1a1b3-Z2123	R1a1a1b2a2a1d9	R1a1a1b2a2a1	R1a1a1b2a2a1d9~	R1a1a1b2a2a1	*Y15121/Z29095
Mongolian_InnerMongolia	Mongolian_InnerMongolia551	C2b1b1b2b1b1-MF60719	C2b1b1b2b1-F15516	C2b1a2b	C2b1a2b	C2b1a2b2	C2b1a2b2	*PH1906, FGC45560
Mongolian_InnerMongolia	Mongolian_InnerMongolia552	N2a2b1a2a1a1a2a-MF74360	N2a2b1a2a1-Y135851	N1a2b1b1	N1a2b1b1	N1a2b2a2a~	R1b1a1b1a1a1b1a1a	*VL63
Mongolian_InnerMongolia	Mongolian_InnerMongolia553	O2a1b1a1b1a1a1a3a1a1b1a2-MF67300	O2a1b1a1b1a1a1c1a1b1-MF132775	O2a2b1a2a1a1a1a1	O2a2b1a2a1a1a1a1	O2a2b1a2a1a1a1a1	O2a2b1a2a1a1a1a1	F55
Mongolian_InnerMongolia	Mongolian_InnerMongolia554	O2a1a2a1a1a1b5a1a1a1-MF40318	O2a1a2a1a1a2e1a1-Y29838	O2a1b1a1a1a1h	O2a1b1a1a1a1h	O2a1b1a1a1a1h	O2a1b1a1a1a1h	CTS2154
Mongolian_InnerMongolia	Mongolian_InnerMongolia555	C2b1b1b1b1a2a1a1d2a3a1l1b2-MF298277	C2b1b1b1b1a1a1b1a3a1e1-MF66205	C2b1a2a2b1a2	C2b1a2a2b1a	C2b1a2a2b1a2	C2b1a2a2b1a	F13136
Mongolian_InnerMongolia	Mongolian_InnerMongolia556	C2a1b4a1b1b1a5a4b2-MF274450	C2a1b4a1b1b1b-Y4541	C2a1a3a1a	C2a1a3a1	C2a1a3a1	C2a1a3a1	F5481/FGC16328/SK1075/Y4541, F10216/FGC16336/Y8818, F10312/FGC16342/Y8792, F11271/FGC16596/Y8808, F11899/FGC16411/Y4580, F12521/FGC16447/Y8784, F12844/FGC16470/Y8821, F13055/FGC16486/Y4630, F13100/FGC16489/Y4633
Mongolian_InnerMongolia	Mongolian_InnerMongolia557	C2a1b4a1b1b1a4a2a-MF204231	C2a1b4a1b1b1a-F9747	C2a1a3a1e1	C2a1a3a1e	C2a1a3a1g1~	C2a1a3a1g~	*F10001, F12703
Mongolian_InnerMongolia	Mongolian_InnerMongolia558	R1b1a1b2a3f-MF190671	R1b1b-L1432	R1b1a1a1a	R1b1a1a1a	R1b1a1a1a	R1b	*Y14051, Y14159, Y14052, Y14053, Y14162, Y14160, Y14167, Y14168, Y14054, Y14055, Y14169, Y14170, Y14172, Y14173, Y14174, Y14175, Y14056, Y14163, Y14177, Y14058, Y14178, Y14059, Y14179, Y14180, Y14181, L1433, Y14061, Y14185, Y14062, Y14161, Y14189, Y14190, Y14191
Mongolian_InnerMongolia	Mongolian_InnerMongolia559	O2a1b1a1b1a1a1a3a1a1b3a1a2-MF71649	O2a1b1a1b1a1a1c1a1b3-MF730	O2a2b1a2a1a1a1a1	O2a2b1a2a1a1a1a1	O2a2b1a2a1a1a1a1	O2a2b1a2a1a1a1a1	F55
Mongolian_InnerMongolia	Mongolian_InnerMongolia560	O2a1a2a1a1a1b3a1a4a1a3a2-MF60216	O2a1a2a1a1a2c1c1a3a-MF20741	O2a1b1a1a1a1e1a2a1	O2a1b1a1a1a1e1a2	O2a1b1a1a1a1e1a2a1	O2a1b1a1a1a1e1a2	MF6936^^, MF6935, MF6937
Mongolian_InnerMongolia	Mongolian_InnerMongolia561	O2a1b1a1a1b2d2a2a1a2a2b1a1b-MF72547	O2a1b1a1a1b5b1b1a1b-MF56492	O2a2b1a1a1	O2a2b1a1a	O2a2b1a1a1	O2a2b1a1a	F8, F42, CTS4111, CTS5866, F348
Mongolian_InnerMongolia	Mongolian_InnerMongolia562	O2a1a2a1a1a1b3a1a4a1a3a1-MF125683	O2a1a2a1a1a2c1c1a3a-MF20741	O2a1b1a1a1a1e1a2a1	O2a1b1a1a1a1e1a	O2a1b1a1a1a1e1a2a1	O2a1b1a1a1a1e1a
Mongolian_InnerMongolia	Mongolian_InnerMongolia563	C2a1b4a1b1b1a5c-MF386232	C2a1b4a1b1b1-Y8818	C2a1a3a1a	C2a1a3a1	C2a1a3a1	C2a1a3a1	*F10216/FGC16336/Y8818, F10312/FGC16342/Y8792, F11271/FGC16596/Y8808, F11899/FGC16411/Y4580, F12844/FGC16470/Y8821, F13055/FGC16486/Y4630, F13100/FGC16489/Y4633
Mongolian_InnerMongolia	Mongolian_InnerMongolia564	O2a1a2a1a1a1b18b2b2-MF270354	O2a1a2a1a1a2q2-MF20707	O2a1b1a1a1a1ib	O2a1b1a1a1a1ib	O2a1b1a1a1a1ib	O2a1b1a1a1a1ib	*MF20845
Mongolian_InnerMongolia	Mongolian_InnerMongolia565	O1a2b1a1b1a1a1b1a2β3a2a1-MF227720	O1b2a1a2a1a1b1a1b1a-Y88564	O1b1a2a1	O1b1a2a1	O1b1a2a1	O1b1a2a1	F1759, F2064, CTS5847, Z24393, F3314, F3323, F3346, Z24407, CTS11890, F3478
Mongolian_InnerMongolia	Mongolian_InnerMongolia566	N2a2b1a2a1a1a1b-MF58324	N2a2b1a2a1-Y135851	N1a2b1b1	N1a2b1b1	N1a2b2a2a~	R1b1a1b1a1a1b1a1a	*VL63
Mongolian_InnerMongolia	Mongolian_InnerMongolia567	O2a1b1a1b1a1a1a3b1a1a1a3e2b3b-MF284444	O2a1b1a1b1a1a1d1a1a1a3c-CTS335	O2a2b1a2a1a1b1b2b2	O2a2b1a2a1a1b1b2b2	O2a2b1a2a1a1b1b2b2a	O2a2b1a2a1a1b1b2b2a	CTS335, CTS558, CTS2080.2, CTS5450, CTS7951, CTS10883, CTS11454
Mongolian_InnerMongolia	Mongolian_InnerMongolia568	N2a2a2b1a1a2b3c2-MF344272	N2a2a2b1a1-MF89088	N1a3	N1a	N1a1a1a1a	R1b1a1b1a1a1b1a1a	*F3823^/M1978^/S9317^, Z4846^/M2208^, CTS3266/M2034/Z1956, P105, M2208^/Z4846^, CTS7299/M1986/Z1963, F2584/M2065/S20163, F2996/M2083, F3354/M2109/S24635
Mongolian_InnerMongolia	Mongolian_InnerMongolia569	O2a1a2a1a1a1b3a1a4a1a3a7a-MF37390	O2a1a2a1a1a2c1c1a3a-MF20741	O2a1b1a1a1a1e1a2a1	O2a1b1a1a1a1e1a2	O2a1b1a1a1a1e1a2a1	O2a1b1a1a1a1e1a2	MF6936^^, MF6935, MF6937
Mongolian_InnerMongolia	Mongolian_InnerMongolia570	C2a1b4a1b1b1a5a9b1-MF267130	C2a1b4a1b1b1b-Y4541	C2a1a3a1a	C2a1a3a1	C2a1a3a1	C2a1a3a1	F5481/FGC16328/SK1075/Y4541, F10216/FGC16336/Y8818, F10312/FGC16342/Y8792, F11271/FGC16596/Y8808, F11899/FGC16411/Y4580, F12521/FGC16447/Y8784, F12844/FGC16470/Y8821, F13055/FGC16486/Y4630, F13100/FGC16489/Y4633
Mongolian_InnerMongolia	Mongolian_InnerMongolia571	C2a1b1b1b1c1b5b2-MF332790	C2a1b1b1a1b1c-MF132646	C2a1a1b1b	C2a1a1b1b	C2a1a1b1b	H1a1a1b	Y11622/Z30399, Y10420/Z30402, Y11605/Z30407, Y11606/Z30408, Y11630/Z30425, Y10442/Z30430, Y11599/Z30431
Mongolian_InnerMongolia	Mongolian_InnerMongolia572	O2a1b1b1a1a3a1a1d-MFV2806	O2a1b1b1a1c1a-MF73614	O2a2b2a1a2	O2a2b2a1a	O2a2b2a1a2	O2a2	SK1781, SK1780
Mongolian_InnerMongolia	Mongolian_InnerMongolia573	O2a1b1b1a3a2a2a1-MF198125	O2a1b1b1c1b1-MF198111	O2a2b2a1	O2a2b2a1	O2a2b2a1	O2a2	F4079, Z25701, Z25716, Z25720, Z25721, F2472, F4286, Z25728, N7, F4328, F4329, F4333, Z25737
Mongolian_InnerMongolia	Mongolian_InnerMongolia574	C2b1b1b1b1a2a1a1d2a3d1a1c2-MF199380	C2b1b1b1b1a1a1b1a3-F8841	C2b1a2a2b1	C2b1a2a2b1a	C2b1a2a2b1	C2b1a2a2b1a	*F11551, F11561, F12726, F12845, F12875
Mongolian_InnerMongolia	Mongolian_InnerMongolia575	C2a1b1b1b1a1d1b2a-MF216865	C2a1b1b1a1a1c2-Y170590	C2a1a1b1a4	C2a1a1b1a	C2a1a1b1a2a2	C2a1a1b1a2a2	*F12439
Mongolian_InnerMongolia	Mongolian_InnerMongolia576	D1a2b1a3a1a1a1a-MF281141	D1a2b1a3a1a1a-Z40603	D1a1a1a1b	D1a1a1a1c	D1a1a1a1b2~	D1a1	*Z40603, Z40605, Z40607
Mongolian_InnerMongolia	Mongolian_InnerMongolia577	O2a1a2a1a1a1b3a1a4a1a3a8a-MFY339	O2a1a2a1a1a2c1c1a3a-MF20741	O2a1b1a1a1a1e1a2a1	O2a1b1a1a1a1e1a2	O2a1b1a1a1a1e1a2a1	O2a1b1a1a1a1e1a2	MF6936^^, MF6935, MF6937
Mongolian_InnerMongolia	Mongolian_InnerMongolia578	R1a2b2b1j1a2b-MF355661	R1a1a-F992	R1a1a1b2e1	R1a1a1b2	R1a1a1b2e1~	R1a1a1b	*YP1505, YP1507, YP1508
Mongolian_InnerMongolia	Mongolian_InnerMongolia579	O2a1a2a1a1a1b3a1a4a1a3a6-MF141817	O2a1a2a1a1a2c1c1a3a-MF20741	O2a1b1a1a1a1e1a2a1	O2a1b1a1a1a1e1a	O2a1b1a1a1a1e1a2a1	O2a1b1a1a1a1e1a	MF6936^^, MF6935, MF6937
Mongolian_InnerMongolia	Mongolian_InnerMongolia580	R1b1a1b2a3d-MF159835	R1b1b-L1432	R1b1a1a1a	R1b1a1a1a	R1b1a1a1a	R1b	*Y14051, Y14159, Y14052, Y14053, Y14162, Y14160, Y14167, Y14168, Y14054, Y14055, Y14169, Y14170, Y14172, Y14173, Y14174, Y14175, Y14056, Y14163, Y14177, Y14058, Y14178, Y14059, Y14179, Y14180, Y14181, L1433, Y14061, Y14185, Y14062, Y14161, Y14189, Y14190, Y14191
Mongolian_InnerMongolia	Mongolian_InnerMongolia581	O1a1a1a2a2b-MF125725	O1a1a1b-F1600	O1a2a2	O1a2a2	O1a2a2	O1a2a2	*AM00387/F2954
Mongolian_InnerMongolia	Mongolian_InnerMongolia582	O2a1a2a1a1a1b3a1a4a1a3a5-MF45885	O2a1a2a1a1a2c1c1a3a-MF20741	O2a1b1a1a1a1e1a2a1	O2a1b1a1a1a1e1a2	O2a1b1a1a1a1e1a2a1	O2a1b1a1a1a1e1a2	MF6936^^, MF6935, MF6937
Mongolian_InnerMongolia	Mongolian_InnerMongolia583	C2a1b4a1b1b1a5a6-MF168802	C2a1b4a1b1b1b-Y4541	C2a1a3a1a	C2a1a3a1	C2a1a3a1	C2a1a3a1	F5481/FGC16328/SK1075/Y4541, F10216/FGC16336/Y8818, F10312/FGC16342/Y8792, F11271/FGC16596/Y8808, F11899/FGC16411/Y4580, F12844/FGC16470/Y8821, F13055/FGC16486/Y4630, F13100/FGC16489/Y4633
Mongolian_InnerMongolia	Mongolian_InnerMongolia584	O2a1a2a1a1a1b1a3b1c1b2b-MF331258	O2a1a2a1a1a2a1c2c1-MF69615	O2a1b1a1a1a1a1c	O2a1b1a1a1a1a1c	O2a1b1a1a1a1a1c	O2a1b1a1a1a1a1c	MF6739, MF6740
Mongolian_InnerMongolia	Mongolian_InnerMongolia585	Q2b2b1b1b1b-MF65174	Q2c3a3-B287	Q1b1a3b2	Q1b1a3b	Q1b1a3b2~	Q1b1a3b	*Z35984
Mongolian_InnerMongolia	Mongolian_InnerMongolia586	O2a1a2a1a1a1b3a1a4b1a1a8a-MF107278	O2a1a2a1a1a2c1c2a1a-MF14587	O2a1b1a1a1a1e1	O2a1b1a1a1a1	O2a1b1a1a1a1e1	O2a1b1a1a1a1	Y15976, Y15980
Mongolian_InnerMongolia	Mongolian_InnerMongolia587	O1a1a3b1a2b1b3a2b-MF289255	O1a1d1a2b1b-MF14918	O1a1a2a3	O1a1a2a	O1a1a2a3	O1a1a2a	BY47757
Mongolian_InnerMongolia	Mongolian_InnerMongolia588	O2a1a2a1b1a1a1a2e1a2-MF251181	O2a1a2a2a1a1a1b-MF14479	O2a1b1a2a1a1a2	O2a1b1a2a1a1a2	O2a1b1a2a1a1a2	O2a1b1a2a1a1a2	MF14479
Mongolian_InnerMongolia	Mongolian_InnerMongolia589	J2b1a1b2c1a2a2-MF325942	J2b1-L581	J2a2a1a1a	J2a2a	J2a2a1a1a~	J2	*PH1795
Mongolian_InnerMongolia	Mongolian_InnerMongolia590	O2a1a2a1a1a1b3a1a4a1a3a7b-MF53015	O2a1a2a1a1a2c1c1a3a-MF20741	O2a1b1a1a1a1e1a2a1	O2a1b1a1a1a1e1a	O2a1b1a1a1a1e1a2a1	O2a1b1a1a1a1e1a	MF6936^^, MF6935, MF6937
Mongolian_Liaoning	Mongolian_Liaoning591	N2a2b1a2a1a1a2b-MF305397	N2a2b1a2a1-Y135851	N1a2b1b1	N1a2b1b1	N1a2b2a2a~	N1a	*VL63
Mongolian_Liaoning	Mongolian_Liaoning592	O1a2a1a1a1a1b1b3b1-MF321452	O1b1a1a1a1a-CTS203	O1b2a1a1c	O1b2a1	O1b2a1a1c	O1	CTS203, CTS6622, CTS9892
Mongolian_Liaoning	Mongolian_Liaoning593	O2a1a1a1a1a2a3-MF36536	O2a1a1a1a1a3-FGC34003	O2a1a1b1a2a	O2a1a1b1a2a	O2a1a1b1a2a	O2a1a1b1a2a	FGC33990, A18028
Mongolian_Liaoning	Mongolian_Liaoning594	E2a2b2a2d1c1b1a2b2-MF323612	E1f1-L539	E1b1b1a1b2a3	E1b1b	E1b1b1a1b2a3	E1	*CTS508
Mongolian_Liaoning	Mongolian_Liaoning595	O2a2a2a2a1a1a6a2b-MF263179	O2a2a2b1a1d2-MF36086	O2b1a1a1a	O2b1a1a1a	O2b1a1a1a	O2b1a1a1a	*MF14883^^
Mongolian_Liaoning	Mongolian_Liaoning596	O2a1a2a1a1a1b3a1a4a1a3a8b-FGC91628	O2a1a2a1a1a2c1c1a3a-MF20741	O2a1b1a1a1a1e1a2a1	O2a1b1a1a1a1e1a2	O2a1b1a1a1a1e1a2a1	O2a1b1a1a1a1e1a2	MF6936^^, MF6935, MF6937
Mongolian_Liaoning	Mongolian_Liaoning597	O2a1a2a1a1a1b2a1a4a1a-MF41236	O2a1a2a1a1a2b1a-F136	O2a1b1a1a1a1b1a1d1a	O2a1b1a1a1a1b1a1	O2a1b1a1a1a1b1a1d1a	O2a1b1a1a1a1b1a1	BY68984, MF15302, MF16715
Mongolian_Liaoning	Mongolian_Liaoning598	C2a1b4a1b1b1a5a2c-MF237388	C2a1b4a1b1b1b-Y4541	C2a1a3a1	C2a1a3a1	C2a1a3a1	C2a1a3a1	F5481/FGC16328/SK1075/Y4541, F10216/FGC16336/Y8818, F10312/FGC16342/Y8792, F11271/FGC16596/Y8808, F11899/FGC16411/Y4580, F12844/FGC16470/Y8821, F13055/FGC16486/Y4630, F13100/FGC16489/Y4633
Mongolian_Liaoning	Mongolian_Liaoning599	O2a1a2a1b1a1a1a1β27a1b1b-MF20819	O2a1a2a2a1a1a1a6-MF18144	O2a1b1a2a1a1a1d	O2a1b1a2a1a1a1d	O2a1b1a2a1a1a1d	O2a1b1a2a1a1a1d	MF18144
Mongolian_Liaoning	Mongolian_Liaoning600	O2a1b2a1b2a1a1b1c4a4c1b-MF260844	O2a1b2a1b2a1a1c3a1-MF21565	O2a2a1a1b2b2a1a	O2a2a1a1	O2a2a1a1b2b2a1a	O2a2a1a1	MF18626
Mongolian_Liaoning	Mongolian_Liaoning601	R1a2b2b1g3b2a2b1a2a1-MF215983	R1a1a1b-Z2124	R1a1a1b2a2a3c2	R1a1a1b2a2	R1a1a1b2a2a3c2~	R1a1a1b	*YP5505, S10885, S12380, PH959, S15709, S15948, A428.2, YP5508, S22857
Mongolian_Liaoning	Mongolian_Liaoning602	O2a1b1a1a1b2f1a1a3b1a1b2a6a1d-MF273383	O2a1b1a1a1b6a1b1a1a2a-F18367	O2a2b1a1a1c1b	O2a2b1a1a1c1b1	O2a2b1a1a1c1b1	O2a2b1a1a1c1b1	F17158
Mongolian_Liaoning	Mongolian_Liaoning603	N2a2b1a2a1a1a1a-MF167152	N2a2b1a2a1-Y135851	N1a2b1b1	N1a2b1b1	N1a2b2a2a~	R1b1a1b1a1a1b1a1a	*VL63
Mongolian_Liaoning	Mongolian_Liaoning604	C2b1b1a1b3b1a1a2a-MF56795	C2b1b1a1b3b1a1a-MF1768	C2b1a1a1	C2b1a1a1b	C2b1a1a1b~	H1a1a1b	*CTS4449, CTS8629
Mongolian_Liaoning	Mongolian_Liaoning605	C2b1b1a1b2a1f6a1d-MF287669	C2b1b1a1b2a1c3-MF2821	C2b1a1a1a1	C2b1a1a1a1	C2b1a1a1a1	C2b1a1a1a1	F3850
Mongolian_Liaoning	Mongolian_Liaoning606	O2a1b1a1a1b2d7b10c2a1a-MF123516	O2a1b1a1a1b5f7c2-Y170159	O2a2b1a1a1a1a1b2a	O2a2b1a1a1a1a1b	O2a2b1a1a1a1a1b2a	O2a2b1a1a1a1a1b	*Z46470, Z46471, Z46472
Mongolian_Liaoning	Mongolian_Liaoning607	O2a1a2a1a1a1b1a3a1a1c3-MF255029	O2a1a2a1a1a2a1c1a1a-F377	O2a1b1a1a1a1a1a1a	O2a1b1a1a1a1a1a1a	O2a1b1a1a1a1a1a1a	O2a1b1a1a1a1a1a1a	F377
Mongolian_Liaoning	Mongolian_Liaoning608	N2a1a1a1a1b2a-MF301225	N2a1a1a1a3-MF123820	N1b1a2b1	N1b1a2b1	N1b1a2b1a~	N1b1a2b1~	*L732
Mongolian_Liaoning	Mongolian_Liaoning609	C2b1b1b1b1a2a1a1d2c1-MF58444	C2b1b1b1b1a1a1b1-F10036	C2b1a2a2b1	C2b1a2a2b1	C2b1a2a2b1	C2b1a2a2b1	*F11551, F11561, F12726, F12845, F12875
Mongolian_Liaoning	Mongolian_Liaoning610	C2a1b2a1a2c1c-MF333383	C2a1b2a2b-F6193	C2a1a2a2a2	C2a1a2a2a2	C2a1a2a2a2	H1a1a1b	*F6193, F6357, F7472
Mongolian_Liaoning	Mongolian_Liaoning611	C2b1b1a1b2a1f4a2a2a-MF235529	C2b1b1a1b2a1c2a1-F8905	C2b1a1a1a1	C2b1a1a1a1	C2b1a1a1a1	C2b1a1a1a1	F3850
Mongolian_Liaoning	Mongolian_Liaoning612	O2a1b1a1b1a1a1a3a1d1a-MF2693	O2a1b1a1b1a1a1c1d-MF3062	O2a2b1a2a1a1a1	O2a2b1a2a1a1a1	O2a2b1a2a1a1a1	O2a2b1a2a1a1a1	F48, F163, F275, F523, F575
Mongolian_Liaoning	Mongolian_Liaoning613	C2a1b4a1b1b1a5a7a-MF175716	C2a1b4a1b1b1b-Y4541	C2a1a3a1a	C2a1a3a1	C2a1a3a1	C2a1a3a1	F5481/FGC16328/SK1075/Y4541, F10216/FGC16336/Y8818, F10312/FGC16342/Y8792, F11271/FGC16596/Y8808, F11899/FGC16411/Y4580, F12844/FGC16470/Y8821, F13055/FGC16486/Y4630, F13100/FGC16489/Y4633
Mongolian_Liaoning	Mongolian_Liaoning614	C2b1b1a1b2a1d1c1b2a2-MF214543	C2b1b1a1b2a1b1a-MF46267	C2b1a1a1a1	C2b1a1a1a1d	C2b1a1a1a1d~	C2b1a1a1a1d~	*F3916
Mongolian_Liaoning	Mongolian_Liaoning615	C2a1b2a2d2e2a1a-MF229507	C2a1b2a3b1d-ACT654	C2a1a2a1a1	C2a1a2a1a	C2a1a2a1a1	C2a1a2a1a1	*Z32854, Z32855, Z32857, Z32859
Mongolian_Liaoning	Mongolian_Liaoning616	E2a2b2a2d1c1c4a1a2-MF228621	E1f1-L539	E1b1b1a1b2a4b1	E1b1b	E1b1b1a1b2a4b1~	E1	*BY6821/Y20809, BY6820/Y21826, BY6827/Y20810, CTS4067/S3720, BY6832/Y21824, BY6834/Y21833, BY6836/Y21834, BY6838/Y21836, BY6843/Y20817, Y20406, BY6847/Y21825, Y20818, Y21846/BY6835, BY6860/Y21849, Y20282, BY6853/Y21852, BY6862/Y21853
Mongolian_Liaoning	Mongolian_Liaoning617	C2b1b1a2a1c1c-MF261578	C2b1b1a2a1c1-MF131598	C2b1a1	C2b1a1	C2b1a1b1	C2b1a1b1	A14909, A14912, A14919
Mongolian_Liaoning	Mongolian_Liaoning618	C2a1b4a1b1a1b1-MF193831	C2a1b4a1b1a-SK1072	C2a1a3a6b	C2a1a3a6	C2a1a3a6a1a~	C2a1a3a6	Y148768/ZQ369
Mongolian_Liaoning	Mongolian_Liaoning619	O2a1a2a1a1a1b3a1a4a5a1b1a-MF56301	O2a1a2a1a1a2c1c1e1-MF6915	O2a1b1a1a1a1e1a1b	O2a1b1a1a1a1e1a1	O2a1b1a1a1a1e1a1b	O2a1b1a1a1a1e1a1	MF6915
Mongolian_Liaoning	Mongolian_Liaoning620	O2a1b1a1b1a1a1a2a2b1b1d-MF22897	O2a1b1a1b1a1a1b1b2-F1739	O2a2b1a2a1a4a2	O2a2b1a2a1a4	O2a2b1a2a1a4a2	O2a2b1a2a1a4	F1739
Mongolian_Liaoning	Mongolian_Liaoning621	N2a1a1a1a1a1a1b2a1-MF245527	N2a1a1a1a1a-L733	N1b1a2b1a	N1b1a2b1a	N1b1a2b1a~	N1b1a2b1a~	*Y16082, FGC46092/Y22322, Y16085, Y16086, Y15967, Y16089, Y16094, Y16095, Y16100, L732, Y16103, Y16105, Y16106
Mongolian_Liaoning	Mongolian_Liaoning622	O2a1b2a1a1a1a1b1a1b1a-MF107163	O2a1b2a1a1a1a2a1b-MF107107	O2a2a1a2a1a1b2	O2a2a1a2a1a1b	O2a2a1a2a1a1b2	O2a2a1a2a1a1b	CTS123, CTS192
Mongolian_Liaoning	Mongolian_Liaoning623	O1a2b1b1a1a1a2a1a1b1a2b-MF260683	O1b2a2a1a1a1c1a2a-MF61630	O1b1a1a1a1b2a1a2	O1b1a1a1a1b2a1a2	O1b1a1a1a1b2a1a2	O1b1a1a1a1b2a1a2	A22937
Mulao_Guangxi	Mulao_Guangxi624	O1a2b1b1a1c1a1a1b1a6b-MF369817	O1b2a2a1a3a1a1a2a-Y26463	O1b1a1a1b1b1	O1b1a1a1b1b1	O1b1a1a1b1b1	O1b1a1a1b1b1	F26580
Nakhi_Yunnan	Nakhi_Yunnan625	O2a1b1a1b1a1a1a3a2b2a2a2-MF25641	O2a1b1a1b1a1a1c2b2-MF231	O2a2b1a2a1a1a2	O2a2b1a2a1a	O2a2b1a2a1a1a2	O2a2b1a2a1a	F242, CTS10286, CTS10401, F563, CTS10888, F634, CTS11492
Nakhi_Yunnan	Nakhi_Yunnan626	O1a1a3b2b1b2a1a1a2a1b1a1b5a-MF194428	O1a1d2b1b2a1a1b1b1a1-Y151577	O1a1a1a1a1a1e2a	O1a1a1a1a1a1e2a	O1a1a1a1a1a1e2a	O1a1a1a1a1a1e2a	Y151577
Nakhi_Yunnan	Nakhi_Yunnan627	O2a1b1a1b1a1a1a3b1a1a1a3e2b1a9a4b1h1-MF92129	O2a1b1a1b1a1a1d1a1a1a3c3j3a1-MF29712	O2a2b1a2a1a1b1b2b2	O2a2b1a2a1a1b1b2b2	O2a2b1a2a1a1b1b2b2a	O2a2b1a2a1a1b1b2b2a
Nakhi_Yunnan	Nakhi_Yunnan628	O1a2b1b2a1a2c3b2-MF348963	O1b2a2b1a1b-MF30828	O1b1a1b1a	O1b1a1b1a	O1b1a1b1a	O1b1a1b1a	F714
Ozbek_Xinjiang	Ozbek_Xinjiang629	O1a2b1a1a2a1b2-MF177795	O1b2a1a1b-CTS298	O1b1a2c	O1b1a2	O1b1a2c	O1b1a2	CTS9996
Pumi_Yunnan	Pumi_Yunnan630	D1a1a1b1a1-MF159203	D1a1a1b1a-MF136982	D1a1b1a3	D1a1	D1a1b1a2~	D1a1	*Z42599, Z42601, Z42602
Pumi_Yunnan	Pumi_Yunnan631	O2a1b1a1b1a1a1a3a1a1a1a1b1g-MF25395	O2a1b1a1b1a1a1c1a1a1a1b1-MF936	O2a2b1a2a1a1a1a1a1a	O2a2b1a2a1a1a1a1a1a	O2a2b1a2a1a1a1a1a1a	O2a2b1a2a1a1a1a1a1a	*Y125458
Qiang_Sichuan	Qiang_Sichuan632	O2a1b1a1a1b2f1a1a3b1a1b2a5d1-MF276136	O2a1b1a1a1b6a1b1a1a2a-F18367	O2a2b1a1a1c1b	O2a2b1a1a1c1b1	O2a2b1a1a1c1b1	O2a2b1a1a1c1b1	F17158
Qiang_Sichuan	Qiang_Sichuan633	N2a2b1a1a2a3a3a6c1β2a1b2-MF379164	N2a2b1a1a2b2c1b-MF55434	N1a2a1a2	N1a2a1a2	N1a2a1a2~	N1a2a1a2~	*CTS1350
Qiang_Sichuan	Qiang_Sichuan634	C2b1b1b1b1a2a1a1d2e1a1-MF2723	C2b1b1b1b1a1a1b1c-MF1886	C2b1a2a2b1c	C2b1a2a2b1c	C2b1a2a2b1c~	C2b1a2a2b1c~	*MF1888, MF1889, MF4403, MF5289, MF1886, MF1891, MF1887
Qiang_Sichuan	Qiang_Sichuan635	N2a1b2a1c1a1a2b2a2-MF57539	N2a1b2a1b1a1a2b2-MF64338	N1b2	N1b2a1	N1b2a1b~	N1b2a1~	*F1221/M1808
Russian_Heilongjiang	Russian_Heilongjiang636	O2a1a2a1b1a1a1a1β27a1a4b-MF327010	O2a1a2a2a1a1a1a6-MF18144	O2a1b1a2a1a1a1d1	O2a1b1a2a1a1a1d	O2a1b1a2a1a1a1d1	O2a1b1a2a1a1a1d	SK1698
She_Fujian	She_Fujian637	O2a1a2a1b1a1a1a2f1b1a-MF89123	O2a1a2a2a1a1a1b2-MF14284	O2a1b1a2a1a1a2b	O2a1b1a2a1a1a2	O2a1b1a2a1a1a2b	O2a1b1a2a1a1a2b	*MF14284, MF14412
She_Fujian	She_Fujian638	O2a1a2a1a1a1b1a3a1a2a2a1a1a1b2b-Y179980	O2a1a2a1a1a2a1c1a1b2a1-MF20714	O2a1b1a1a1a1a1a1b1	O2a1b1a1a1a1a1a1b	O2a1b1a1a1a1a1a1b1	O2a1b1a1a1a1a1a1b	F793, Z43869, F1316C, Z43872, F2035, F2108, Z43873, Z43875, Z43877, F3433
She_Fujian	She_Fujian639	O2a1a2a1a1a1b1a3a1a2a2a25a3c2-MF385059	O2a1a2a1a1a2a1c1a1b2i-Y65006	O2a1b1a1a1a1a1a1b1b1	O2a1b1a1a1a1a1a1b	O2a1b1a1a1a1a1a1b1b1	O2a1b1a1a1a1a1a1b	A22940, A22941
She_Fujian	She_Fujian640	O1a1a3b1a1a1b1a2a4b-MF187775	O1a1d1a1a1b1a2-Y147549	O1a1a2a1a1b	O1a1a2a1a1	O1a1a2a1a1b	O1a1a2a1a1	Y147549
She_Fujian	She_Fujian641	O2a1a2a1b1a1b2b1a2a2-MF88994	O2a1a2a2a1a2b2a1b-MF49815	O2a1b1a2a1a3b2	O2a1b1a2a1a3b2	O2a1b1a2a1a3b2	O2a1b1a2a1a3b2	MF8805, BY38244, MF9107
Shui_Guizhou	Shui_Guizhou642	O2a1b2a1a1a1a2a1a2a1a1a1b2-MF375768	O2a1b2a1a1a1a5a1b1a1a-MF112932	O2a2a1a2a1a1a2a1a1a1	O2a2a1a2a1a1a2a1a1a1	O2a2a1a2a1a1a2a1a1a1	O2a2a1a2a1a1a2a1a1a1	F22246
Shui_Guizhou	Shui_Guizhou643	O1a1a3b1a1a1a1a2g-MF372970	O1a1d1a1a1a1a1-Z23327	O1a1a2a1a3	O1a1a2a1a3	O1a1a2a1a3	O1a1a2a1a3	Z23271
Shui_Guizhou	Shui_Guizhou644	O2a1b2a1a1a1a2a1a2a1a1a1a-MF368715	O2a1b2a1a1a1a5a1b1a1a-MF112932	O2a2a1a2a1a1a2a1a1a1	O2a2a1a2a1a1a2a1a1a1	O2a2a1a2a1a1a2a1a1a1	O2a2a1a2a1a1a2a1a1a1	F22246
Shui_Guizhou	Shui_Guizhou645	O2a1b2a1a1a1a2a1a2a1a1a1b1-MF112902	O2a1b2a1a1a1a5a1b1a1a-MF112932	O2a2a1a2a1a1a2a1a1a1	O2a2a1a2a1a1a2a1a1a1	O2a2a1a2a1a1a2a1a1a1	O2a2a1a2a1a1a2a1a1a1	F22246
Tibetan_Sichuan	Tibetan_Sichuan646	D1a2b1b1a2b-MF345667	D1a2b1b1a2-F3875	D1a1a1a1a1b	D1a1a1a1a1	D1a1a1a1a1a~	D1a1	*Z31586, Z31587
Tibetan_Sichuan	Tibetan_Sichuan647	D1a1a1a2-MF190059	D1a1a1a-MF163928	D1a1b1a2	D1a1	D1a1b1a	D1a1	Y14729/Z34142, SK553/Y14732, Y14733/Z34145, Y15323/Z34146, Y14734/Z34147, PH153, Y15330/Z34155, PH232/Y14738, CTS852.2/PF4504.2, Y14739/Z34156, PH402, PH504/Y14740, Y14742/Z34159, Y15409/Z34160, PH648/Y14745, Y14746/Z34161, Y15334/Z34164, Y15335/Z34165, Y14748/Z34168, Y14749/Z34169, Y15338/Z34170, Y14750/Z34171, Y14752/Z34174, Y14753/Z34175, Y14754/Z34176, Y14756/Z34178, Y14757/Z34181, Y15342/Z34…
Tibetan_Sichuan	Tibetan_Sichuan648	O2a1b1a1b1a1a1a3b1a1a1a3e2b1a7b2a5b2-MF331720	O2a1b1a1b1a1a1d1a1a1a3c3g2a3-Z26277	O2a2b1a2a1a1b1b2b2	O2a2b1a2a1a1b1b2b2	O2a2b1a2a1a1b1b2b2a	O2a2b1a2a1a1b1b2b2a	CTS335, CTS558, CTS2080.2, CTS5450, CTS7951, CTS10883, CTS11454
Tibetan_Sichuan	Tibetan_Sichuan649	O1a2b1b1a1a2a2a3a3b-MF332218	O1b2a2a1a1b1b3-ACT5523	O1b1a1a1a2a	O1b1a1a1a2a	O1b1a1a1a2a	O1b1a1a1a2a	*F16061, F19607, F25116
Tibetan_Sichuan	Tibetan_Sichuan650	O2a1b2a1a1a1a2b1b1d2a1a-MF107963	O2a1b2a1a1a1a6b2-BY100919	O2a2a1a2a1a1a1a	O2a2a1a2a1a1a1a	O2a2a1a2a1a1a1a	O2a2a1a2a1a1a1a	M113, F3432
Tibetan_Sichuan	Tibetan_Sichuan651	O2a1b1a1b1a1a1a3a2e1-MF262415	O2a1b1a1b1a1a1c2e-MF23183	O2a2b1a2a1a1a2	O2a2b1a2a1a1a	O2a2b1a2a1a1a2	O2a2b1a2a1a1a	F242, CTS10286, CTS10401, F563, CTS10888, F634, CTS11492
Tibetan_Sichuan	Tibetan_Sichuan652	O2a1b2a1a1a1a2a1b1a2a-MF89337	O2a1b2a1a1a1a5a2a-MF113572	O2a2a1a2a1a1a2a2	O2a2a1a2a1a1a2	O2a2a1a2a1a1a2a2	O2a1b1a1a1a1b1a1c2a	Y161302, Y161284, Y161283, Y161282, Y161303
Tibetan_Sichuan	Tibetan_Sichuan653	O2a1b1a1a1b2d3b1b1a1a-MF10125	O2a1b1a1a1b5c2b1a-MF10032	O2a2b1a1a1a4a1	O2a2b1a1a1a4a1	O2a2b1a1a1a4a	O2a2b1a1a1a4a1	CTS1642, CTS4658
Tibetan_Sichuan	Tibetan_Sichuan654	O2a1b1a1b1a1a1a3a1a1a1a1b1c-MF24345	O2a1b1a1b1a1a1c1a1a1a1b1-MF936	O2a2b1a2a1a1a1a1a1a	O2a2b1a2a1a1a1a1a1a	O2a2b1a2a1a1a1a1a1a	O2a2b1a2a1a1a1a1a1a	*Y125458
Tibetan_Sichuan	Tibetan_Sichuan655	O2a1b1a1a1b2d2b1a1b20-MF367348	O2a1b1a1a1b5b2a1a-CTS8998	O2a2b1a1a1a3a1a	O2a2b1a1a1a3	O2a2b1a1a1a3a1a	O2a2b1a1a1a3	*CTS12655
Tibetan_Sichuan	Tibetan_Sichuan656	O2a1b1a1a1b2d3b1b1a1b1-MF89058	O2a1b1a1a1b5c2b1a-MF10032	O2a2b1a1a1a4a1	O2a2b1a1a1a4a1	O2a2b1a1a1a4a	O2a2b1a1a1a4a1	CTS1642, CTS4658
Tibetan_Sichuan	Tibetan_Sichuan657	O2a1a2a1b1b2a2a4-MF17083	O2a1a2a2a2b1b-FGC62454	O2a1b1a2a2b	O2a1b1a2a2b	O2a1b1a2a2b	O2a1b1a2a2b	CTS679, CTS4997
Tibetan_Sichuan	Tibetan_Sichuan658	O2a1b1a1b1a1a1a3b1a1a1a3e2b1b2a-MF23280	O2a1b1a1b1a1a1d1a1a1a3c4-MF23024	O2a2b1a2a1a1b1b2b2	O2a2b1a2a1a1b1b2b2	O2a2b1a2a1a1b1b2b2a	O2a2b1a2a1a1b1b2b2a	CTS335, CTS558, CTS2080.2, CTS5450, CTS7951, CTS10883, CTS11454
Tibetan_Sichuan	Tibetan_Sichuan659	Q2a2b1a2a1a1e1-MF59326	Q2b1a2a1a1-F4689	Q1a1a1a	Q1a1a1a	Q1a1a1a	Q1a1a1a	*Y558
Tibetan_Sichuan	Tibetan_Sichuan660	D1a1a2a-MF357010	D1a1a2-Y14736	D1a1b1a2	D1a1b1a	D1a1b1a1	D1a1	PH116/Y14736, SK554/Y14761, Y15349/Z34211, PH1154/Y14783, Y15357/Z34227, PH2008/Y14806, PH2066, PH2151/Y14807, Y15369/Z34257, Y15371/Z34262, PH3955, PH4246, Y15306/Z34309, Y15395/Z34316
Tibetan_Sichuan	Tibetan_Sichuan661	D1a1a2b2c-MF271275	D1a1a2a2-F19503	D1a1b1a2	D1a1b1a	D1a1b1a1	D1a1	PH116/Y14736, SK554/Y14761, Y15349/Z34211, PH1154/Y14783, Y15357/Z34227, PH2008/Y14806, PH2066, PH2151/Y14807, Y15369/Z34257, Y15371/Z34262, PH3955, PH4246, Y15306/Z34309, Y15395/Z34316
Tibetan_Sichuan	Tibetan_Sichuan662	O2a1b1a1b1a1a1a3b1a1a1a1b25a1b-MF35820	O2a1b1a1b1a1a1d1a1a1a1j-MF12439	O2a2b1a2a1a1b1b2b1	O2a2b1a2a1a1b1b2b1	O2a2b1a2a1a1b1b2b1	O2a2b1a2a1a1b1b2b1	SK1769, FGC23844, SK1770, Y16778, FGC23850, FGC23854, FGC23855, FGC23856, FGC23857, F4249, FGC23862, FGC23864, Y16779, FGC23870, FGC23871, FGC23873
Tibetan_Tibet	Tibetan_Tibet663	O2a1b1a1b1a1a1b1a1a2b1b-MF89064	O2a1b1a1b1a1a1e1a1b-MF1200	O2a2b1a2a1a3	O2a2b1a2a1a3	O2a2b1a2a1a3	O2a2b1a2a1a3	F3386
Tibetan_Tibet	Tibetan_Tibet664	O2a1b1a1b1a1a1a3b1a2a1a2b2-MF91232	O2a1b1a1b1a1a1d1a2a1a3b-MF89073	O2a2b1a2a1a1b	O2a2b1a2a1a1b	O2a2b1a2a1a1b	O2a2b1a2a1a1b	CTS3776, F2887, CTS9862
Tibetan_Tibet	Tibetan_Tibet665	O2a1b1a1b1a1a1a3a1a1a1b2-MF90306	O2a1b1a1b1a1a1c1a1a1b-FGC14694	O2a2b1a2a1a1a1a1a	O2a2b1a2a1a1a1a1	O2a2b1a2a1a1a1a1a	O2a2b1a2a1a1a1a1	CTS1098, F152, F279, CTS9217
Tibetan_Tibet	Tibetan_Tibet666	Q2a2b1a2b4a2a-MF332344	Q2b1a2b2-MF332344	Q1a1a1b1	Q1a1a1	Q1a1a1b1~	Q1a1a1	*PH3050, PH3857, PH4278, PH4284, PH5174
Tibetan_Tibet	Tibetan_Tibet667	D1a1a1b1a2b2-MF297130	D1a1a1b1a1-MF263662	D1a1b1a3	D1a1	D1a1b1a2~	D1a1	*Z42599, Z42601, Z42602
Tibetan_Tibet	Tibetan_Tibet668	O2a1b1a1b1b2b2a1c1c1f-MF219603	O2a1b1a1b1b2b1a1b1-FGC61213	O2a2b1a2a2a	O2a2b1a2a2a	O2a2b1a2a2a	O2a2b1a2a2a	CTS2205, CTS8481.2
Tibetan_Tibet	Tibetan_Tibet669	O2a1b1a1a1b2d3b1b1c1a-MF57507	O2a1b1a1a1b5c2b3-Y34065	O2a2b1a1a1a4a1	O2a2b1a1a1a4a1	O2a2b1a1a1a4a	O2a2b1a1a1a4a1	CTS1642, CTS4658
Tibetan_Tibet	Tibetan_Tibet670	D1a1a2c2-MF268561	D1a1a2b-PH90	D1a1b1a2	D1a1b1a	D1a1b1a1	D1a1	PH116/Y14736, SK554/Y14761, Y15349/Z34211, PH1154/Y14783, Y15357/Z34227, PH2008/Y14806, PH2066, PH2151/Y14807, Y15369/Z34257, Y15371/Z34262, PH3955, PH4246, Y15306/Z34309, Y15395/Z34316
Tibetan_Tibet	Tibetan_Tibet671	N2a1a2b2a-MF36073	N2a1a-CTS582	N1b1	N1b1	N1b1	N1	CTS582, CTS586, CTS2968, F4201, F4250, CTS8796, Z4936, Z4958, Z4966, Y6610/Z19700, Y6604/Z19701, Z5043
Tibetan_Tibet	Tibetan_Tibet672	O2a1b1a1a1b2d3b1b1b1a1a-MF57351	O2a1b1a1a1b5c2b2-MF10041	O2a2b1a1a1a4a1	O2a2b1a1a1a4a1	O2a2b1a1a1a4a	O2a2b1a1a1a4a1	CTS1642, CTS4658
Tibetan_Tibet	Tibetan_Tibet673	D1a1a2b2b3-MF275909	D1a1a2a2-F19503	D1a1b1a2	D1a1b1a	D1a1b1a1	D1a1	*SK554/Y14761, PH1154/Y14783, Y15357/Z34227, PH2066, PH2151/Y14807, Y15369/Z34257, Y15371/Z34262, PH3955, PH4246, Y15306/Z34309, Y15395/Z34316
Tibetan_Tibet	Tibetan_Tibet674	O2a1b1a1b1a1a1a3b1a2a1a2b1-MF90145	O2a1b1a1b1a1a1d1a2a1a3b-MF89073	O2a2b1a2a1a1b	O2a2b1a2a1a1b	O2a2b1a2a1a1b	O2a2b1a2a1a1b	F2887, CTS9862
Tibetan_Tibet	Tibetan_Tibet675	O2a1b1a1a1b2d3b1b1b1a3a-MF56350	O2a1b1a1a1b5c2b2-MF10041	O2a2b1a1a1a4a1	O2a2b1a1a1a4a1	O2a2b1a1a1a4a	O2a2b1a1a1a4a1	CTS1642, CTS4658
Tujia_Chongqing	Tujia_Chongqing676	O2a1b2a1a1a1a2a1a2a1a4a2b2-MF288572	O2a1b2a1a1a1a5a1b1a1c1-B462	O2a2a1a2a1a1a2a1a1a1a	O2a2a1a2a1a1a2a1a1a1	O2a2a1a2a1a1a2a1a1a1a	O2a2a1a2a1a1a2a1a1a1	*F25401
Tujia_Chongqing	Tujia_Chongqing677	N2a1b2a1c1a1a2b2b2b1b2b1a2a-MF189857	N2a1b2a1b1a1a2b2a-MF65191	N1b2	N1b2a1	N1b2a1b~	N1b2a1~	*F1221/M1808
Tujia_Chongqing	Tujia_Chongqing678	C2b1b2b1a8b2a3b3a1a2a1c2-MF245143	C2b1b2b1e1a1c1a1a-MF25322	C2b1b1b2	C2b1b1b2	C2b1b1b2	C2b1b1b2a2~	SK1038, F10160, F10223, F11280, F11468.2/Y20157.2, F11898, F12033, SK1043, F12522, F12578, F12603, MF1018, F13534.2/Y17263.2, F13762
Tujia_Chongqing	Tujia_Chongqing679	C2b1b2b1a8b2a3b1a1a1a1-MF58988	C2b1b2b1e1a1a1a1-MF3823	C2b1b1b2a1	C2b1b1b2a1	C2b1b1b2a1	C2b1b1b2a1	*MF1021, MF1022
Tujia_Chongqing	Tujia_Chongqing680	C2b1b2b1a8b2a3b3a1a2a1b-MF67143	C2b1b2b1e1a1c1a1a-MF25322	C2b1b1b2	C2b1b1b2	C2b1b1b2	C2b1b1b2	SK1038, F10160, F10223, F11280, F11468.2/Y20157.2, F11898, F12033, SK1043, F12522, F12578, F12603, MF1018, F13534.2/Y17263.2, F13762
Tujia_Chongqing	Tujia_Chongqing681	O1a1a3b2b1b2a1a1a2a1c1a1c1c-MF345482	O1a1d2b1b2a1a1b1c1a2-F18517	O1a1a1a1a1a1d1a1	O1a1a1a1a1a1d1a1	O1a1a1a1a1a1d1a1	O1a1a1a1a1a1d1a1	F18517
Tujia_Chongqing	Tujia_Chongqing682	O2a1b2a1a1a2e1b-MF106856	O2a1b2a1a1a2d-Y13816	O2a2a1a2a1	O2a2a1a2a	O2a2a1a2a1b	O2a2	F1863
Tujia_Chongqing	Tujia_Chongqing683	D1a2b1b1a1c1a1a1-MF193783	D1a2b1b1a1c1a1a-F14985	D1a1a1a1a1b1	D1a1a1a1a1b1	D1a1a1a1a1b1~	D1a1	*Z44635
Tujia_Chongqing	Tujia_Chongqing684	C2b1b2b1a8b2a3b1a1a1c1-MF23636	C2b1b2b1e1a1a1a1-MF3823	C2b1b1b2a1	C2b1b1b2a1	C2b1b1b2a1	C2b1b1b2a1	*MF1021, MF1022
Tujia_Chongqing	Tujia_Chongqing685	N2a1b2a1c1a1a2b1a1a2a2a-MF297019	N2a1b2a1b1a1a2b1a-MF62413	N1b2	N1b2a1	N1b2a1b~	N1b2a1~	*F1221/M1808
Tujia_Chongqing	Tujia_Chongqing686	C2b1b2b1a8b2a3b3a1a2a2-MF126931	C2b1b2b1e1a1c1a1a-MF25322	C2b1b1b2	C2b1b1b2	C2b1b1b2	C2b1b1b2	SK1038, F10160, F10223, F11280, F11468.2/Y20157.2, F11898, F12033, SK1043, F12522, F12578, F12603, MF1018, F13534.2/Y17263.2, F13762
Tujia_Chongqing	Tujia_Chongqing687	D1a2b1b1a1c1a2a1b-MF693244	D1a2b1b1a1c1a2a-MF67181	D1a1a1a1a1b2	D1a1a1a1a1b2	D1a1a1a1a1b2a~	D1a1	*Z43930
Tujia_Chongqing	Tujia_Chongqing688	C2b1b2b1a8b2a3b3a2a2a1a-MF37275	C2b1b2b1e1a1c1b1a-MF10335	C2b1b1b2	C2b1b1b2	C2b1b1b2	C2b1b1b2	SK1038, F10160, F10223, F11280, F11468.2/Y20157.2, F11898, F12033, SK1043, F12522, F12578, F12603, MF1018, F13534.2/Y17263.2, F13762
Tujia_Chongqing	Tujia_Chongqing689	C2b1b2b1a8b2a3b3a1a2a1a-MF61958	C2b1b2b1e1a1c1a1a-MF25322	C2b1b1b2	C2b1b1b2	C2b1b1b2	C2b1b1b2	SK1038, F10160, F10223, F11280, F11468.2/Y20157.2, F11898, F12033, SK1043, F12522, F12578, F12603, MF1018, F13534.2/Y17263.2, F13762
Tujia_Chongqing	Tujia_Chongqing690	C2b1b2b1a8b2a3b3a1a2a4-MF330981	C2b1b2b1e1a1c1a1a-MF25322	C2b1b1b2	C2b1b1b2	C2b1b1b2	C2b1b1b2a2~	SK1038, F10160, F10223, F11280, F11468.2/Y20157.2, F11898, F12033, SK1043, F12522, F12578, F12603, MF1018, F13534.2/Y17263.2, F13762
Tujia_Chongqing	Tujia_Chongqing691	O1a2b1b1a1a1a1a1a1a1a1a1a2-MF123351	O1b2a2a1a1a1a1a1a1a1a-F9934	O1b1a1a1a1b1a1a1a1c1a	O1b1a1a1a1b1a1a1a1c1a	O1b1a1a1a1b1a1a1a1c1a	O1b1a1a1a1b1a1a1a1c1a	F9934
Tujia_Chongqing	Tujia_Chongqing692	O2a1b1a1b1a1a1a3b1a1a1a3e2b1a9a4b1k-MF339659	O2a1b1a1b1a1a1d1a1a1a3c3j3a1-MF29712	O2a2b1a2a1a1b1b2b2	O2a2b1a2a1a1b1b2b2	O2a2b1a2a1a1b1b2b2a	O2a2b1a2a1a1b1b2b2a	CTS335, CTS558, CTS2080.2, CTS5450, CTS7951, CTS10883, CTS11454
Tujia_Chongqing	Tujia_Chongqing693	O2a1b1a1b1a1a1a3a2a1a2c1a3b-MF305692	O2a1b1a1b1a1a1c2a1a2c1-Y66719	O2a2b1a2a1a1a2a1a	O2a2b1a2a1a1a2a1a	O2a2b1a2a1a1a2a1	O2a2b1a2a1a1a2a1a	F273, F14642/Z26102
Tujia_Chongqing	Tujia_Chongqing694	C2b1b2b1a8b2a3b1a1a1c2-MF199529	C2b1b2b1e1a1a1a1-MF3823	C2b1b1b2a1	C2b1b1b2a1	C2b1b1b2a1	C2b1b1b2a2~	*MF1021, MF1022
Tujia_Chongqing	Tujia_Chongqing695	N2a1b2a1c1a1a2b1a1a2b-MF374919	N2a1b2a1b1a1a2b1a-MF62413	N1b2	N1b2a1	N1b2a1b~	N1b2a1~	*F1221/M1808
Tujia_Hubei	Tujia_Hubei696	O1a1a3b2b1b2a2a4-MF31796	O1a1d2b1b2b1-MF14175	O1a1a1a1	O1a1a1a1	O1a1a1a1	O1a1a1a	*F168, CTS1711, FGC15394/K618/Z23468, CTS10963
Tujia_Hubei	Tujia_Hubei697	N2a1b2a3a1j-MF230892	N2a1b2a3a-MF55389	N1b2	N1b2	N1b2a1b~	N1	*F1221/M1808
Tujia_Hubei	Tujia_Hubei698	O2a1b1a1a1b2d2b1a1b2a2b-MF367266	O2a1b1a1a1b5b2a1a-CTS8998	O2a2b1a1a1a3a1a	O2a2b1a1a1a3	O2a2b1a1a1a3a1a	O2a2b1a1a1a3	*CTS12655
Tujia_Hubei	Tujia_Hubei699	O2a1a2a1a1a1b1a2a2b1b-MF170491	O2a1a2a1a1a2a1b-F16340	O2a1b1a1a1a1a2	O2a1b1a1a1a1a2	O2a1b1a1a1a1a2	O2a1b1a1a1a1a2	F16340, MF6780, MF6781
Tujia_Hubei	Tujia_Hubei700	C2b1b2b1a8b2a3b1a1a2-MF59378	C2b1b2b1e1a1a1a1-MF3823	C2b1b1b2a1	C2b1b1b2a1	C2b1b1b2a1	C2b1b1b2a1	*MF1021, MF1022
Tujia_Hubei	Tujia_Hubei701	C2b1b2b1a8b2a3b2a1-MF37274	C2b1b2b1e1a1b-MF5307	C2b1b1b2	C2b1b1b2	C2b1b1b2	C2b1b1b2a2~	SK1038, F10160, F10223, F11280, F11468.2/Y20157.2, F11898, F12033, SK1043, F12522, F12578, F12603, MF1018, F13534.2/Y17263.2, F13762
Tujia_Hubei	Tujia_Hubei702	C2b1b2b1a8b2a3b3a2a2a10-MF360621	C2b1b2b1e1a1c1b1a-MF10335	C2b1b1b2	C2b1b1b2	C2b1b1b2	C2b1b1b2a2~	SK1038, F10160, F10223, F11280, F11468.2/Y20157.2, F11898, F12033, SK1043, F12522, F12578, F12603, MF1018, F13534.2/Y17263.2, F13762
Tujia_Hubei	Tujia_Hubei703	C2b1b2b1a8b1a-MF37478	C2b1b2b1e-F10273	C2b1b1b	C2b1b1b	C2b1b1b2	C2b1b1b	*F13534.2/Y17263.2
Tujia_Hubei	Tujia_Hubei704	C2b1b2b1a8b2a3b1a2a2-MF57689	C2b1b2b1e1a1a1b-MF58566	C2b1b1b2a	C2b1b1b2a	C2b1b1b2a1	C2b1b1b2a1	*MF1021
Tujia_Hubei	Tujia_Hubei705	O2a1b1a1b1a1a1a3b1a1a1a3e2b1a7a1-MF23205	O2a1b1a1b1a1a1d1a1a1a3c3f-MF24364	O2a2b1a2a1a1b1b2b2	O2a2b1a2a1a1b1b2b2	O2a2b1a2a1a1b1b2b2a	O2a2b1a2a1a1b1b2b2a	CTS335, CTS558, CTS2080.2, CTS5450, CTS7951, CTS11454
Tujia_Hubei	Tujia_Hubei706	O1a1a3b2b1b2a1a1a2a1d1f2a-MF373123	O1a1d2b1b2a1a1b1-F619	O1a1a1a1a1a1c3	O1a1a1a1a1a1	O1a1a1a1a1a1c	O1a1a1a1a1a1	Y31266, Y31267
Tujia_Hubei	Tujia_Hubei707	O1a2b1b1a1a1b1a1a2e2a1b1-MF121634	O1b2a2a1a1a2a1a2c1a-F25096	O1b1a1a1a1a1a1a2b	O1b1a1a1a1a1a1a2b	O1b1a1a1a1a1a1a2b	O1b1a1a1a1a1a1a2b	Y26367
Tujia_Hubei	Tujia_Hubei708	O2a1b1a1b1a1a1a3b1a1a1a1b23f1β48a-MF416	O2a1b1a1b1a1a1d1a1a1a1h2-FGC23868	O2a2b1a2a1a1b1b2b1a	O2a2b1a2a1a1b1b2b1a	O2a2b1a2a1a1b1b2b1a	O2a2b1a2a1a1b1b2b1a	FGC23868
Tujia_Hubei	Tujia_Hubei709	O2a1b1a1a1b1a3b2b-MF331548	O2a1b1a1a1b1a2-MF122048	O2a2b1a1a1d	O2a2b1a1a1d	O2a2b1a1a1d	O2a2b1a1a1d	*Z44053, Z44054, Z44055, Z44058, Z44059, Z44060, Z44061, Z44062, Z44063, Z44064, Z44065, Z44066
Tujia_Hubei	Tujia_Hubei710	O1a2b1b1a1a1a1a1a1a1a1a1b2-MF276091	O1b2a2a1a1a1a1a1a1a1-MF15705	O1b1a1a1a1b1a1a1a1c	O1b1a1a1a1b1a1a1a1c	O1b1a1a1a1b1a1a1a1c	O1b1a1a1a1b1a1a1a1c	BY70435, MF15157, MF15705, MF15710, MF16548
Tujia_Hubei	Tujia_Hubei711	O2a1b2a1a1a1a1b1a1a2-MF108558	O2a1b2a1a1a1a2a1a-MF36392	O2a2a1a2a1a1b2	O2a2a1a2a1a1b	O2a2a1a2a1a1b2	O2a2a1a2a1a1b	CTS123, CTS192
Tujia_Hubei	Tujia_Hubei712	C2b1b2b1a8b2a3b3a2a2a6-MF23746	C2b1b2b1e1a1c1b1a-MF10335	C2b1b1b2	C2b1b1b2	C2b1b1b2	C2b1b1b2	SK1038, F10160, F10223, F11280, F11468.2/Y20157.2, F11898, F12033, SK1043, F12522, F12578, F12603, MF1018, F13534.2/Y17263.2, F13762
Tujia_Hunan	Tujia_Hunan713	Q2a2b1a2a1a1a20b1-MF311611	Q2b1a2a1a1a-F4667	Q1a1a1a	Q1a1a1a	Q1a1a1a	Q1a1a1a	*Y558
Tujia_Hunan	Tujia_Hunan714	O2a1b1a1a1b2d2b1a1b3a1-MF23071	O2a1b1a1a1b5b2a1a-CTS8998	O2a2b1a1a1a3a1a	O2a2b1a1a	O2a2b1a1a1a3a1a	O2a2b1a1a	*CTS12655
Tujia_Hunan	Tujia_Hunan715	C2b1b2b1a8b2a3b2b1-MF162136	C2b1b2b1e1a1b-MF5307	C2b1b1b2	C2b1b1b2	C2b1b1b2	C2b1b1b2a2~	SK1038, F10160, F10223, F11280, F11468.2/Y20157.2, F11898, F12033, SK1043, F12522, F12578, F12603, MF1018, F13534.2/Y17263.2, F13762
Tujia_Hunan	Tujia_Hunan716	Q2a2b1a2a1a1a28a2b1g-MF353430	Q2b1a2a1a1a9a-MF10596	Q1a1a1a	Q1a1a1a	Q1a1a1a	Q1a1a1a	*Y558
Tujia_Hunan	Tujia_Hunan717	O2a1a2a1b2a1a1c1b2-MF295305	O2a1a2a2b1a1a1a-MF161494	O2a1b1a2b2b1	O2a1b1a2b2	O2a1b1a2b2b1	O2a1b1a2b2	*MF7348
Tujia_Hunan	Tujia_Hunan718	O2a1b1a1a1b2d7b10a2a2β23β20a-MF159363	O2a1b1a1a1b5f7a2a3-F813	O2a2b1a1a1a1a1a1a1	O2a2b1a1a1a1a1a1a1	O2a2b1a1a1a1a1a1a1	O2a2b1a1a1a1a1a1a1	F813/M6539
Tujia_Hunan	Tujia_Hunan719	C2b1b1b1b1a2a1a1d2a3a1n1a2-MF58574	C2b1b1b1b1a1a1b1a3a1g-MF36348	C2b1a2a2b1a2	C2b1a2a2b1a	C2b1a2a2b1a2	C2b1a2a2b1a	F13136
Tujia_Hunan	Tujia_Hunan720	O2a1b1a1a1b2f1a1a4a1b-MF303403	O2a1b1a1a1b6a1c1-MF303271	O2a2b1a1a1c1a	O2a2b1a1a1c	O2a2b1a1a1c1a1	O2a2b1a1a1c1a1	*E261/M1518, M1650
Tujia_Hunan	Tujia_Hunan721	O1a2b1a1b1b1a1a-MF106506	O1b2a1a2b-MF106506	O1b1a2a	O1b1a2	O1b1a2a	O1b1a2	SK1659, F1669, F2120, F2124, F2131, F2414, CTS8849, F2862, Z24391, CTS10437, F3217, CTS11033
Tujia_Hunan	Tujia_Hunan722	O1a2b1b1a1a2a2a2a2a-MF95097	O1b2a2a1a1b1b2-MF91645	O1b1a1a1a2a	O1b1a1a1a2a	O1b1a1a1a2a	O1b1a1a1a2a	*F16061, F19607, F25116
Tujia_Hunan	Tujia_Hunan723	O2a1b1a1b1a1a1a3b1a1a1a1b23f1β3h2b1b-MF351694	O2a1b1a1b1a1a1d1a1a1a1h2b-MF11505	O2a2b1a2a1a1b1b2b1a	O2a2b1a2a1a1b1b2b1a	O2a2b1a2a1a1b1b2b1a	O2a2b1a2a1a1b1b2b1a	FGC23868
Tujia_Hunan	Tujia_Hunan724	O1a1a3b2b1b2a1a2a2a5a-MF57852	O1a1d2b1b2a1b1-MF6083	O1a1a1a1a1b1	O1a1a1a1a1b	O1a1a1a1a1b1	O1a1a1a1a1b1	MF6083
Tujia_Hunan	Tujia_Hunan725	O2a1b1a1b1a1a1a3b1a1a1a1b23f1β3h2b2b-MF385773	O2a1b1a1b1a1a1d1a1a1a1h2b-MF11505	O2a2b1a2a1a1b1b2b1a	O2a2b1a2a1a1b1b2b1a	O2a2b1a2a1a1b1b2b1a	O2a2b1a2a1a1b1b2b1a	FGC23868
Tujia_Hunan	Tujia_Hunan726	C2b1b2b1a8b2a3b1a1b1b-MF23591	C2b1b2b1e1a1a1a2-MF1023	C2b1b1b2a1	C2b1b1b2a1	C2b1b1b2a1	C2b1b1b2a1	*MF1021, MF1022
Tujia_Hunan	Tujia_Hunan727	O2a1b1a1a1b2d7b8a-MF231892	O2a1b1a1a1b5f-F438	O2a2b1a1a1a1	O2a2b1a1a1a1	O2a2b1a1a1a1	O2a2b1a1a1a1	F438
Tujia_Hunan	Tujia_Hunan728	O2a1b1a1b1a1a1a3a1a1a1a2a1b2a-MF24557	O2a1b1a1b1a1a1c1a1a1a2a-MF23918	O2a2b1a2a1a1a1a1a1	O2a2b1a2a1a1a1a1a1	O2a2b1a2a1a1a1a1a1	O2a2b1a2a1a1a1a1a1	*CTS7300
Tujia_Hunan	Tujia_Hunan729	O1a1a3b2b1b2a1a2a2a3-MF57175	O1a1d2b1b2a1b1-MF6083	O1a1a1a1a1b1	O1a1a1a1a1b	O1a1a1a1a1b1	O1a1a1a1a1b1	MF6083
Tujia_Hunan	Tujia_Hunan730	O1a2b1b1a1a2a2a2a2b-MF305222	O1b2a2a1a1b1b2-MF91645	O1b1a1a1a2a	O1b1a1a1a2a	O1b1a1a1a2a	O1b1a1a1a2a	*F16061, F19607, F25116
Tujia_Hunan	Tujia_Hunan731	O2a1b2a1a1a1a2a1a2a1a4a4a-MF284056	O2a1b2a1a1a1a5a1b1a1c-F16501	O2a2a1a2a1a1a2a1a1a1a	O2a2a1a2a1a1a2a1a1a1	O2a2a1a2a1a1a2a1a1a1a	O2a2a1a2a1a1a2a1a1a1	*F25401
Uyghur_Xinjiang	Uyghur_Xinjiang732	R1b1a1a1b3b2a1a-MF226163	R1b1a1b1-CTS1843	R1b1a1b1b3a2	R1b1a1b1b3a	R1b1a1b1b3a2	R1b1a1b1b3a	Y14416
Uyghur_Xinjiang	Uyghur_Xinjiang733	F3a2a1b3-MF340956	F1a-F17579	F2	CF	F2	F	*M428
Uyghur_Xinjiang	Uyghur_Xinjiang734	R1a2b2b1g2a1c1-MF228732	R1a1a1a-Y2	R1a1a1b2a1	R1a1a1b2a1	R1a1a1b2a1~	R1a1a1b	*AM00479/M723/Y2, AM00480/F2597/M727/Y3, AM00483/M780/Y26
Uyghur_Xinjiang	Uyghur_Xinjiang735	O1a1a3b2b1b2a1a1a2a1d1b2a2-MF123960	O1a1d2b1b2a1a1b1e2a-MF123960	O1a1a1a1a1a1c1a	O1a1a1a1a1a1c1a	O1a1a1a1a1a1c1a	O1a1a1a1a1a1c1a	Y106084
Uyghur_Xinjiang	Uyghur_Xinjiang736	R1b2b2a1b-MF328670	R1b2a-PH200	R1b2b2	R1b2b	R1b2b2	O2a2b1a1a1b	Y86038, Y87693, Y92623, Y92825, Y99358, Y103310, ZS12410, Y111232
Uyghur_Xinjiang	Uyghur_Xinjiang737	H2b1b1b1b-MF270495	H	H1a2b	H	H1a2b1b	H	*Z34776, Z34827
Uyghur_Xinjiang	Uyghur_Xinjiang738	O1a2b1a1b1a1a1b1a2β3a7a1a2-MF224808	O1b2a1a2a1a1b1a1b1-BY113826	O1b1a2a1	O1b1a2a1	O1b1a2a1	O1b1a2a1	F1759, F2064, CTS5847, Z24393, F3314, F3323, F3346, Z24407, CTS11890, F3478
Uyghur_Xinjiang	Uyghur_Xinjiang739	C1a2b2a-MF166808	C1a1b-K176	C1b1a1b2	C1b1a	C1b1a1b2~	C1b1a	*Z31788, Z31789, Z31792
Uyghur_Xinjiang	Uyghur_Xinjiang740	J1b2a2a1a1a2-MF376668	J1-L255	J1a2a1b1a1	J	J1a2a1b1a1~	F	*ZS6596, ZS6598, ZS6650, ZS6656, ZS6693
Uyghur_Xinjiang	Uyghur_Xinjiang741	J2b1a1b2c1a1a2-MF232683	J2b1-L581	J2a2a1a1a	J2a2a	J2a2a1a1a~	J2	*PH1795
Uyghur_Xinjiang	Uyghur_Xinjiang742	R1b2b2a1a1-MF309181	R1b2a-PH200	R1b2b2	R1b2b	R1b2b2	O2a2b1a1a1b	Y86038, Y87693, Y92623, Y92825, Y99358, Y103310, ZS12410, Y111232
Uyghur_Xinjiang	Uyghur_Xinjiang743	R1a2b2b1g2a1c2-MF329086	R1a1a1a-Y2	R1a1a1b2a1	R1a1a1b2a1	R1a1a1b2a1~	R1a1a1b	*AM00479/M723/Y2, AM00480/F2597/M727/Y3, AM00483/M780/Y26
Uyghur_Xinjiang	Uyghur_Xinjiang744	R1b2b2a1a2-MF721459	R1b2a-PH200	R1b2b2	R1b2b	R1b2b2	O2a2b1a1a1b	Y86038, Y87693, Y92623, Y92825, Y99358, Y103310, ZS12410, Y111232
Uyghur_Xinjiang	Uyghur_Xinjiang745	R1a2b2b1g3b3h1a-MF269581	R1a1a1b3c-Y7094	R1a1a1b2a2a1	R1a1a1b2a2a1	R1a1a1b2a2a1	R1a1a1b2a2a1	Z2123
Uyghur_Xinjiang	Uyghur_Xinjiang746	G2b1a1a1a-MF167983	G2b1-FGC595	G2a1a2a1a	G2a	G2a1a2a1a~	G2a	*Z31470, Z31471, Z31473
Uyghur_Xinjiang	Uyghur_Xinjiang747	O2a1b1a1b1a1a1a3a2a1a2b1g2-MF385721	O2a1b1a1b1a1a1c2a1a2b1-MF14618	O2a2b1a2a1a1a2a1a	O2a2b1a2a1a1a2a1a	O2a2b1a2a1a1a2a1	O2a2b1a2a1a1a2a1a	F273, F14642/Z26102
Uyghur_Xinjiang	Uyghur_Xinjiang748	J2b2b4b3b1c3b1b3-MF370211	J2b2a2b1c-F3133	J2a1a1b2a1a2	J2a1a1b2a1a	J2a1a1b2a1a2	J2a1a1b2a1a	*Z7706
Wa_Yunnan	Wa_Yunnan749	O2a1b1b1a1b1a3a2a-MF58851	O2a1b1b1a2a1c-MF60213	O2a2b2a1a1	O2a2b2a1a1	O2a2b2a1a1	O2a2b2a1a1	*F4190, F4202, F4276, F4293, F4335
Xibe_Liaoning	Xibe_Liaoning750	C2b1b1b1b1a2a1a1d2a3d1a1b2-MF175775	C2b1b1b1b1a1a1b1a3-F8841	C2b1a2a2b1	C2b1a2a2b1a	C2b1a2a2b1	C2b1a2a2b1a	*F11551, F11561, F12726, F12845, F12875
Xibe_Liaoning	Xibe_Liaoning751	C2b1b1b1b1a2a1a1d2a3d1a1a-MF175761	C2b1b1b1b1a1a1b1a3-F8841	C2b1a2a2b1	C2b1a2a2b1a	C2b1a2a2b1	C2b1a2a2b1a	*F11551, F11561, F12726, F12845, F12875
Xibe_Liaoning	Xibe_Liaoning752	C2a1b2a2c2-MF338214	C2a1b2a3-SK1061	C2a1a2a1	C2a1a2a	C2a1a2a2	C2a1a2a2	*F10317/Y12818, F6984/Y12232
Xibe_Liaoning	Xibe_Liaoning753	O1a2b1a1b1a1a1b1a2β4c2b3b-MF320202	O1b2a1a2a1a1b1a1c2-PH2506	O1b1a2a1a	O1b1a2a1a	O1b1a2a1a	O1b1a2a1a	CTS1127, PH2506, A16612, A16613, PH2797, PH5023
Xibe_Liaoning	Xibe_Liaoning754	C2a1b4a1b1b3b-MF215815	C2a1b4a1b1b-Y4580	C2a1a3a1a	C2a1a3a	C2a1a3a1	C2a1a3a1	*F10312/FGC16342/Y8792, F11271/FGC16596/Y8808, F11899/FGC16411/Y4580, F12521/FGC16447/Y8784, F12844/FGC16470/Y8821, F13055/FGC16486/Y4630
Xibe_Liaoning	Xibe_Liaoning755	O2a1b1b1a1a2a1b1a1b-MF56269	O2a1b1b1a1b1b1-MF62240	O2a2b2a1a	O2a2b2a1a	O2a2b2a1a	O2a2	F4110, F20220, F4215, Z44736, F24749, Z44738
Xibe_Liaoning	Xibe_Liaoning756	N2a2a1a2b2a1a2a1a2b2-MF285162	N2a2a1a2b2a1a1a2-F2288	N1a1a1a1a3a2b1	N1a1a1a1a3a2b	N1a1a1a1a3a2b~	N1a1a1a1a3a2b~	*F2288, Y16330
Xibe_Liaoning	Xibe_Liaoning757	C2b1b1b1b1a2a1a1d2a3d1a1b1-MF175770	C2b1b1b1b1a1a1b1a3-F8841	C2b1a2a2b1	C2b1a2a2b1a	C2b1a2a2b1	C2b1a2a2b1a	*F11551, F11561, F12726, F12845, F12875
Xibe_Liaoning	Xibe_Liaoning758	C2a1b1b1b1a2c2-MF274516	C2a1b1b1a1a2-MF10337	C2a1a1b1a4	C2a1a1b1a4	C2a1a1b1a2b~	C2a1a1b1a2b~	*F11383/FGC28883, MF48653
Xibe_Liaoning	Xibe_Liaoning759	C1a2b1a1b1-MF56332	C1a1b-K176	C1b1a1a2a	C1b1a	C1b1a1a2a	C1b1a	Z12338, BY160069, Z12373, Z12381, Z12383, Z12384, Z12406, Z12422
Xibe_Liaoning	Xibe_Liaoning760	C2b1b1b1a1b1b3a4a-MF172409	C2b1b1b1a1b1c1-Z43728	C2b1a2a1a2a	C2b1a2a1a2a	C2b1a2a1a2b~	C2b1a2a1a2b~	*Z43728, Z43729
Xibe_Liaoning	Xibe_Liaoning761	R1a2b2b1g3b3f2-MF213652	R1a1a1b3b-Y874	R1a1a1b2a2a1d5	R1a1a1b2a2a1d5	R1a1a1b2a2a1d5~	R1a1a1b2a2a1	*Y874
Xibe_Liaoning	Xibe_Liaoning762	C2b1b1b1b1a2a1a1d2a3d1a1c1-MFY81	C2b1b1b1b1a1a1b1a3-F8841	C2b1a2a2b1	C2b1a2a2b1a	C2b1a2a2b1	C2b1a2a2b1a	*F11551, F11561, F12726, F12845, F12875
Xibe_Liaoning	Xibe_Liaoning763	C2a1b1b1b1a1a3a3b-MF295250	C2a1b1b1a1a1a2-MF52672	C2a1a1b1a4	C2a1a1b1a2a1	C2a1a1b1a2a	C2a1a1b1a2a	F9721/FGC28841, F12066/FGC28908
Yao_Guangxi	Yao_Guangxi764	O2a1b2a1b1a1a1b1b1b1-MF23076	O2a1b2a1b1a1a1b1-MF2543	O2a2a1a1a1b1	O2a2a1a1a1b1	O2a2a1a1a1b1	O2a2a1a1a1b1	MF2541
Yao_Guangxi	Yao_Guangxi765	O1a2b1b2a2b1b-MF49046	O1b2a2b1b2-MF118762	O1b1a1b1b	O1b1a1b1b	O1b1a1b1b	O1b1a1b1b	F15640
Yao_Guangxi	Yao_Guangxi766	O1a2b1b1a1a1a1a1a1a3b1-MF231354	O1b2a2a1a1a1a1a1a3-FGC61038	O1b1a1a1a1b1a1a1a3	O1b1a1a1a1b1a1a1a3	O1b1a1a1a1b1a1a1a3	O1b1a1a1a1b1a1a1a3	FGC61039, FGC61038, Y31927
Yao_Guangxi	Yao_Guangxi767	O1a2b1a2a1a-MF159532	O1b2a1b-MF56251	O1b1a	O1b1a	O1b1a2	O1b1a2	*CTS4040
Yao_Guangxi	Yao_Guangxi768	O1a2b1a2b2-MF59074	O1b2a1b-MF56251	O1b1a	O1b1a	O1b1a2	O1b1a2	*CTS4040
Yi_Sichuan	Yi_Sichuan769	O2a1b1a1b1a1a1a3b1a1a1a1b5-MF209838	O2a1b1a1b1a1a1d1a1a1a1-F4249	O2a2b1a2a1a1b1b2b1	O2a2b1a2a1a1b1b2b1	O2a2b1a2a1a1b1b2b1	O2a2b1a2a1a1b1b2b1	SK1769, FGC23844, SK1770, Y16778, FGC23850, FGC23854, FGC23855, FGC23856, FGC23857, F4249, FGC23862, FGC23864, Y16779, FGC23870, FGC23871, FGC23873
Yi_Sichuan	Yi_Sichuan770	O2a1b1a1a1b2b1a1a1a2a-MF189073	O2a1b1a1a1b3a1a1a2-MF189074	O2a2b1a1a1e2	O2a2b1a1a1e2	O2a2b1a1a1e2	O2a2b1a1a1e2	Y137616, SK1740
Yi_Sichuan	Yi_Sichuan771	N2a1b2a1c1c2a2b1a-MF218872	N2a1b2a1b1b1-MF218867	N1b2	N1b2	N1b2a1b~	N1b2a1~	*F1221/M1808
Yi_Sichuan	Yi_Sichuan772	O2a1b1a1b1a1a1a3a2a1a2a2a1a4b-MF283418	O2a1b1a1b1a1a1c2a1a2a2a1a-MF24988	O2a2b1a2a1a1a2a1a1	O2a2b1a2a1a1a2a1a1	O2a2b1a2a1a1a2a1a1	O2a2b1a2a1a1a2a1a1	CTS4266
Yi_Sichuan	Yi_Sichuan773	O2a1b1b1a1a3a1a2a2-MF62368	O2a1b1b1a1c1a2-MF62368	O2a2b2a1a2	O2a2b2a1a	O2a2b2a1a2	O2a2	SK1781, SK1780
Yi_Sichuan	Yi_Sichuan774	O2a1b2a1a1a1a2a1a2a2b-MF334428	O2a1b2a1a1a1a5a1b1-N5	O2a2a1a2a1a1a2a1a1	O2a2a1a2a1a1a2a1	O2a2a1a2a1a1a2a1a1	O2a2a1a2a1a1a2	SK1708, N5, Y37868
Yi_Sichuan	Yi_Sichuan775	O1a2b1b1a1c1a1a1c5a3-MF355237	O1b2a2a1a3a1a1a3-B426	O1b1a1a1b1a1	O1b1a1a1b1a	O1b1a1a1b1a1	O1b1a1a1b1a	FGC29907/YP3930, SK1640/YP3931
Yi_Sichuan	Yi_Sichuan776	O2a1b1a1a1b2c1d1b1-Y177521	O2a1b1a1a1b4a4-MF14279	O2a2b1a1a1b	O2a2b1a1a1b	O2a2b1a1a1b	O2a2b1a1a1b	CTS7634
Yi_Sichuan	Yi_Sichuan777	O2a1b1a1b1a1a1a3b1a1a1a1b23f1β3h2b2a-MF344966	O2a1b1a1b1a1a1d1a1a1a1h2b-MF11505	O2a2b1a2a1a1b1b2b1a	O2a2b1a2a1a1b1b2b1a	O2a2b1a2a1a1b1b2b1a	O2a2b1a2a1a1b1b2b1a	FGC23868
Yi_Sichuan	Yi_Sichuan778	O2a1b1a1b1a1a1a3a2a1b2a-MF334237	O2a1b1a1b1a1a1c2a1-F273	O2a2b1a2a1a1a2a1	O2a2b1a2a1a1a2a	O2a2b1a2a1a1a2a1	O2a2b1a2a1a1a2a1	F273, F14642/Z26102
Yi_Sichuan	Yi_Sichuan779	O2a1a2a1a1a1b3a2a1b1b1b1a-MF122099	O2a1a2a1a1a2c2a2-MF2473	O2a1b1a1a1a1e2a2a1	O2a1b1a1a1a1e2a2	O2a1b1a1a1a1e2a2a1	O2a1b1a1a1a1e2a2	ACT2793
Yi_Sichuan	Yi_Sichuan780	O2a1b1a1a1b2d3b1a1e2b1-MF312321	O2a1b1a1a1b5c2a1-Z25930	O2a2b1a1a1a4a2a3	O2a2b1a1a1a4a2a	O2a2b1a1a1a4a2a3	O2a2b1a1a1a4a2a	Z39704
Yi_Sichuan	Yi_Sichuan781	O2a1b1a1a1b2f1a1a4a2d4a17a3b-MF385550	O2a1b1a1a1b6a1c2c4a-Z39663	O2a2b1a1a1c1a1a1	O2a2b1a1a1c1a1a1	O2a2b1a1a1c1a1a1	O2a2b1a1a1c1a1a1	*Z39664
Yi_Sichuan	Yi_Sichuan782	N2a1b2a1c1c2a1-MF222368	N2a1b2a1b1b1-MF218867	N1b2	N1b2	N1b2a1b~	N1b2a1~	*F1221/M1808
Yi_Sichuan	Yi_Sichuan783	O1a2b1b2b1b1a1-MF37113	O1b2a2b2b-F17247	O1b1a1b	O1b1a	O1b1a1b	O1b1a	F838, CTS892
Yi_Sichuan	Yi_Sichuan784	O2a1b1a1a1b2c1d1b2-MF331541	O2a1b1a1a1b4a4-MF14279	O2a2b1a1a1b	O2a2b1a1a1b	O2a2b1a1a1b	O2a2b1a1a1b	CTS7634
Yi_Sichuan	Yi_Sichuan785	O2a1b1a1a1b2f1a1a4a2d4a17a3a-MF179223	O2a1b1a1a1b6a1c2c4a-Z39663	O2a2b1a1a1c1a1a1	O2a2b1a1a1c1a1a1	O2a2b1a1a1c1a1a1	O2a2b1a1a1c1a1a1	*Z39664
Yi_Sichuan	Yi_Sichuan786	O2a1b2a1a1a1a2a1b2b-MF383998	O2a1b2a1a1a1a5a2-MF17697	O2a2a1a2a1a1a2a2	O2a2a1a2a1a1a2	O2a2a1a2a1a1a2a2	O2a2a1a2a1a1a2	*Y161302, Y161283, Y161303
Yi_Sichuan	Yi_Sichuan787	O2a1a2a1a1a1b3a1a4a5a1b1b2-MF308839	O2a1a2a1a1a2c1c1e1-MF6915	O2a1b1a1a1a1e1a1b	O2a1b1a1a1a1e1a1	O2a1b1a1a1a1e1a1b	O2a1b1a1a1a1e1a1	MF6915
Yi_Yunnan	Yi_Yunnan788	O2a1a2a1a1a1b13a1a1a3a1b1c2-MF366341	O2a1a2a1a1a2l1a1a1c-MF42495	O2a1b1a1a1a1c1a1	O2a1b1a1a1a1c1a1	O2a1b1a1a1a1c1a1	O2a1b1a1a1a1c1a1	Z25153
Yi_Yunnan	Yi_Yunnan789	O2a1b1a1b1a1a1a3b1a2c2a-MF186434	O2a1b1a1b1a1a1d1a2c-MF59235	O2a2b1a2a1a1b	O2a2b1a2a1a1b	O2a2b1a2a1a1b	O2a2b1a2a1a1b	CTS3776, F2887, CTS9862
Yi_Yunnan	Yi_Yunnan790	O1a2b1b1a1a1b1a2a2a1b-MF130853	O1b2a2a1a1a2a1b1-MF117418	O1b1a1a1a1a1a	O1b1a1a1a1a1a	O1b1a1a1a1a1a	O1b1a1a1a1a1a	*Z24081, Z24084, Z24085, Z24087, CTS10965
Yi_Yunnan	Yi_Yunnan791	N2a1b2a1c1c2a2b1b-MF234078	N2a1b2a1b1b1-MF218867	N1b2	N1b2	N1b2a1b~	N1b2a1~	*F1221/M1808
Yi_Yunnan	Yi_Yunnan792	O2a1b1a1a1b2f1a1a4a2d4a4b1a2-MF57365	O2a1b1a1a1b6a1c2c4a-Z39663	O2a2b1a1a1c1a1a1	O2a2b1a1a1c1a1a1	O2a2b1a1a1c1a1a1	O2a2b1a1a1c1a1a1	*Z39664
Yi_Yunnan	Yi_Yunnan793	O1a1a3b1a1a1a1a2c2-MF117278	O1a1d1a1a1a1a1-Z23327	O1a1a2a1a3	O1a1a2a1a3	O1a1a2a1a3	O1a1a2a1a3	Z23271
Yi_Yunnan	Yi_Yunnan794	O2a1b1b1b1a2a1a1a1b2b2-MF256864	O2a1b1b2a2a1a-MF63209	O2a2b2a2a1	O2a2b2a2a2	O2a2b2a2a1	O2a2b2a2a2	*F3819
Yi_Yunnan	Yi_Yunnan795	O1a1a3b2b1b2a1a1a2a1d1b1a2b2-MF325683	O1a1d2b1b2a1a1b1e1-BY62520	O1a1a1a1a1a1c1	O1a1a1a1a1a1c1	O1a1a1a1a1a1c1	O1a1a1a1a1a1c1	Y31261, Y31643, Y31263, Y31264, Y31265
Yi_Yunnan	Yi_Yunnan796	O2a1a2a1b1a1b1a2b-MF36046	O2a1a2a2a1a2a-F1022	O2a1b1a2a1a2b	O2a1b1a2a1	O2a1b1a2a1a2b	O2a1b1a2a1	*MF8835, MF8843, MF8848
Yi_Yunnan	Yi_Yunnan797	F3a1a-MF60861	F1-Y27277	F2	CF	F2	F	*M428
Yi_Yunnan	Yi_Yunnan798	N2a1b2a1c1a1a2b3b1a1-MF239444	N2a1b2a1b1a1a2b3-M1854	N1b2	N1b2a1	N1b2a1b~	N1b2a1~	*F1221/M1808
Yi_Yunnan	Yi_Yunnan799	N2a1b2a1c1a1a2a1a1-MF122034	N2a1b2a1b1a1a2a-MF66775	N1b2	N1b2	N1b2a1b~	N1b2a1~	*F1221/M1808
Yi_Yunnan	Yi_Yunnan800	O2a1b1a1b1a1a1a3a1a1a1a1a3a1b-MF23221	O2a1b1a1b1a1a1c1a1a1a1a1a1-Z39488	O2a2b1a2a1a1a1a1a1a1	O2a2b1a2a1a1a1a1a1a1a	O2a2b1a2a1a1a1a1a1a1	O2a2b1a2a1a1a1a1a1a1a	F15657
Yi_Yunnan	Yi_Yunnan801	O2a1b1a1b1a1a1a3a1a1a1a4-MF23357	O2a1b1a1b1a1a1c1a1a1a-F700	O2a2b1a2a1a1a1a1a1	O2a2b1a2a1a1a1a1a1	O2a2b1a2a1a1a1a1a1	O2a2b1a2a1a1a1a1a1	*CTS7300
Yi_Yunnan	Yi_Yunnan802	O1a2b1b1a1a1b1a2a2a1a-MF117405	O1b2a2a1a1a2a1b1-MF117418	O1b1a1a1a1a1a	O1b1a1a1a1a1a	O1b1a1a1a1a1a	O1b1a1a1a1a1a	*Z24081, Z24084, Z24085, Z24087, CTS10965
Yi_Yunnan	Yi_Yunnan803	O2a1b2a1a1a2d1b-MF106890	O2a1b2a1a1a2c-MF106843	O2a2a1a2a1b	O2a2a1a2a	O2a2a1a2a1b	H1a1a1b	F1863, F2079
Zhuang_Guangxi	Zhuang_Guangxi804	O2a1b2a1a1a1a2a1b2a2b-MF337678	O2a1b2a1a1a1a5a2c-MF107457	O2a2a1a2a1a1a2a2	O2a2a1a2a1a1a2	O2a2a1a2a1a1a2a2	O2a2a1a2a1a1a2	*Y161302, Y161283, Y161303
Zhuang_Guangxi	Zhuang_Guangxi805	O1a2b1b1a1a1b1a1a1a1a2f2b-MF362331	O1b2a2a1a1a2a1a1a2c-F2415	O1b1a1a1a1a1a1a1a1a1a	O1b1a1a1a1a1a1a1a1a1a	O1b1a1a1a1a1a1a1a1a1a	O1b1a1a1a1a1a1a1a1a1a	Z3955.1, F2415
Zhuang_Guangxi	Zhuang_Guangxi806	O1a2b1b1a1a1b1a1a1a1a2f2a-MF217464	O1b2a2a1a1a2a1a1a2c-F2415	O1b1a1a1a1a1a1a1a1a1a	O1b1a1a1a1a1a1a1a1a1a	O1b1a1a1a1a1a1a1a1a1a	O1b1a1a1a1a1a1a1a1a1a	Z3955.1, F2415
Zhuang_Guangxi	Zhuang_Guangxi807	O1a2b1b1a1a1a2a1a1a1a1a1c1-FT186042	O1b2a2a1a1a1c1a1a1a1-MF47267	O1b1a1a1a1b2a1a1a	O1b1a1a1a1b2a1a1	O1b1a1a1a1b2a1a1a	O1b1a1a1a1b2a1a1	Z23790
Zhuang_Guangxi	Zhuang_Guangxi808	O2a1a2a1b1a1a1a1β1a3-MF354079	O2a1a2a2a1a1a1a1a-CTS9595	O2a1b1a2a1a1a1	O2a1b1a2a1a1a1b	O2a1b1a2a1a1a1b	O2a1b1a2a1a1a1b	*F22531
Zhuang_Guangxi	Zhuang_Guangxi809	O2a1b1a1a1b2d3b1a1g1d1a5-MF240050	O2a1b1a1a1b5c2a1a4-FGC76426	O2a2b1a1a1a4a2a1	O2a2b1a1a1a4a2a1	O2a2b1a1a1a4a2a1	O2a2b1a1a1a4a2a1	Z25981, SK1730/Z25982
Zhuang_Guangxi	Zhuang_Guangxi810	O1a2b1b1a1a1a2a1a1a1a1a1b-MF31000	O1b2a2a1a1a1c1a1a1a1-MF47267	O1b1a1a1a1b2a1a1a	O1b1a1a1a1b2a1a1	O1b1a1a1a1b2a1a1a	O1b1a1a1a1b2a1a1	Z23790
Zhuang_Guangxi	Zhuang_Guangxi811	O1a1a3b1a1a1a1b4c1-MF327725	O1a1d1a1a1a1b-Z7773	O1a1a2a1a3a	O1a1a2a1a3	O1a1a2a1a3a	O1a1a2a1a3	Z7773
Zhuang_Guangxi	Zhuang_Guangxi812	O1a2b1b1a1a1b1a1a1c2b1-MF369705	O1b2a2a1a1a2a1a1e-Z24100	O1b1a1a1a1a1a1a1b	O1b1a1a1a1a1a1a1b	O1b1a1a1a1a1a1a1b	O1b1a1a1a1a1a1a1b	Z24100
Zhuang_Guangxi	Zhuang_Guangxi813	O2a1b1a1a1b2d3b1a1g1d1a6a1e3b-MF339252	O2a1b1a1a1b5c2a1a4-FGC76426	O2a2b1a1a1a4a2a1	O2a2b1a1a1a4a2a1	O2a2b1a1a1a4a2a1	O2a2b1a1a1a4a2a1	Z25981, SK1730/Z25982, Z25984
Zhuang_Guangxi	Zhuang_Guangxi814	O1a2b1b1a1a1a2a1a1a1a1a1g1-MF194615	O1b2a2a1a1a1c1a1a1a1-MF47267	O1b1a1a1a1b2a1a1a	O1b1a1a1a1b2a1a1	O1b1a1a1a1b2a1a1a	O1b1a1a1a1b2a1a1	Z23790
Zhuang_Guangxi	Zhuang_Guangxi815	O2a1b2a1a1a1a1d1b-MF180577	O2a1b2a1a1a1a4-MF122643	O2a2a1a2a1a1c	O2a2a1a2a1a	O2a2a1a2a1a1c	O2a2a1a2a1a1c	*F15815
Zhuang_Guangxi	Zhuang_Guangxi816	O2a1b1a1b1a1a1b1a2b2-MF35859	O2a1b1a1b1a1a1e1a2-MF244	O2a2b1a2a1a3	O2a2b1a2a1a3	O2a2b1a2a1a3	O2a2b1a2a1a3	F3386
Zhuang_Guangxi	Zhuang_Guangxi817	O1a2b1b1a1a1a1b4c1a2a1c-MF96998	O1b2a2a1a1a1b4b1-Z23917	O1b1a1a1a1b1b	O1b1a1a1a1b	O1b1a1a1a1b1b	O1b1a1a1a1b	*CTS7642, CTS8722, CTS9915
Zhuang_Guangxi	Zhuang_Guangxi818	O2a1b1a1a1b2d3b1a1g1d1a1a3b3-MF348069	O2a1b1a1a1b5c2a1a4-FGC76426	O2a2b1a1a1a4a2a1	O2a2b1a1a1a4a2a1	O2a2b1a1a1a4a2a1	O2a2b1a1a1a4a2a1	Z25981, SK1730/Z25982, Z25984
Zhuang_Guangxi	Zhuang_Guangxi819	O2a1b1a1a1b2d3b1a1g1d1a1a3a2b-MF188896	O2a1b1a1a1b5c2a1a4-FGC76426	O2a2b1a1a1a4a2a1	O2a2b1a1a1a4a2a1	O2a2b1a1a1a4a2a1	O2a2b1a1a1a4a2a1	Z25981, SK1730/Z25982, Z25984
Zhuang_Guangxi	Zhuang_Guangxi820	O1a2b1b1a1a1a1a1a1a3a1-FGC61048	O1b2a2a1a1a1a1a1a3-FGC61038	O1b1a1a1a1b1a1a1a3	O1b1a1a1a1b1a1a1a3	O1b1a1a1a1b1a1a1a3	O1b1a1a1a1b1a1a1a3	FGC61039, FGC61038, Y31927
Zhuang_Guangxi	Zhuang_Guangxi821	O2a1b2a1b1a1b1-MF31025	O2a1b2a1b1a1b-MF22907	O2a2a1a1a1	O2a2a1a1a1	O2a2a1a1a1	O2a2a1a1a1	CTS1763, CTS2183, CTS3994
Zhuang_Guangxi	Zhuang_Guangxi822	O1a2b1b1a1a1a2a1a1a1a1a1e1-MF31548	O1b2a2a1a1a1c1a1a1a1-MF47267	O1b1a1a1a1b2a1a1a	O1b1a1a1a1b2a1a1	O1b1a1a1a1b2a1a1a	O1b1a1a1a1b2a1a1	Z23790
Zhuang_Guangxi	Zhuang_Guangxi823	O2a1b1a1a1b2d3b1a1g1d1a6a1e1-MFY154	O2a1b1a1a1b5c2a1a4-FGC76426	O2a2b1a1a1a4a2a1	O2a2b1a1a1a4a2a1	O2a2b1a1a1a4a2a1	O2a2b1a1a1a4a2a1	Z25981, SK1730/Z25982, Z25984
Zhuang_Guangxi	Zhuang_Guangxi824	O2a1b1a1b1a1a1a3a2c1a2d1b1-MF23834	O2a1b1a1b1a1a1c2c1b-Z3010	O2a2b1a2a1a1a2	O2a2b1a2a1a	O2a2b1a2a1a1a2	O2a2b1a2a1a	F242, CTS10286, CTS10401, F563, CTS10888, F634, CTS11492
Zhuang_Guangxi	Zhuang_Guangxi825	O1a2b1b1a1a1b1a1a1a2b2b1-MF296784	O1b2a2a1a1a2a1a1c-Z24131	O1b1a1a1a1a1a1a1a2	O1b1a1a1a1a1a1a1	O1b1a1a1a1a1a1a1	O1b1a1a1a1a1a1a1	F923, F1108, F2411
Zhuang_Guangxi	Zhuang_Guangxi826	O1a2b1b1a1a1b1a1a1a2b2b2b-MF384448	O1b2a2a1a1a2a1a1c-Z24131	O1b1a1a1a1a1a1a1a2	O1b1a1a1a1a1a1a1	O1b1a1a1a1a1a1a1	O1b1a1a1a1a1a1a1	F923, F1108, F2411
Zhuang_Guangxi	Zhuang_Guangxi827	C2b1b2b1f1a1a3-MF142459	C2b1b2b6a1-MF4202	C2b1b1	C2b1b1	C2b1b1	H1a1a1b	K548, Z12275, Z12271, CTS10923, Z12272, F5480/Z12273
Zhuang_Guangxi	Zhuang_Guangxi828	O1a2b1b1a1a1a1b4c1a2a3-MF93682	O1b2a2a1a1a1b4b1-Z23917	O1b1a1a1a1b1b	O1b1a1a1a1b	O1b1a1a1a1b1b	O1b1a1a1a1b	*CTS7642, CTS8722, CTS9915
Zhuang_Guangxi	Zhuang_Guangxi829	O1a2b1b1a1a1a2a1a1a1a1a1a-MF32055	O1b2a2a1a1a1c1a1a1a1-MF47267	O1b1a1a1a1b2a1a1a	O1b1a1a1a1b2a1a1	O1b1a1a1a1b2a1a1a	O1b1a1a1a1b2a1a1	Z23790
Zhuang_Guangxi	Zhuang_Guangxi830	O1a2b1b1a1a1b1a1a1a1a2f1c1-MF261784	O1b2a2a1a1a2a1a1a2c-F2415	O1b1a1a1a1a1a1a1a1a1a	O1b1a1a1a1a1a1a1a1a1a	O1b1a1a1a1a1a1a1a1a1a	O1b1a1a1a1a1a1a1a1a1a	Z3955.1, F2415
Zhuang_Guangxi	Zhuang_Guangxi831	O1a2b1b1a1a1a2a1a1a1a1a2f3a-MF205524	O1b2a2a1a1a1c1a1a1a2-MF39180	O1b1a1a1a1b2a1a1a	O1b1a1a1a1b2a1a1	O1b1a1a1a1b2a1a1a	O1b1a1a1a1b2a1a1	Z23790
Zhuang_Guangxi	Zhuang_Guangxi832	N2a1b2a1c1a1a2b3a1a12-MF349369	N2a1b2a1b1a1a2b3a-Y24355	N1b2a1	N1b2a1	N1b2a1b~	N1b2a1~	*F1221/M1808, M1894
Zhuang_Guangxi	Zhuang_Guangxi833	O1a2b1b1a1a1b1a1a1c2a2b-MF213940	O1b2a2a1a1a2a1a1e-Z24100	O1b1a1a1a1a1a1a1b	O1b1a1a1a1a1a1a1b	O1b1a1a1a1a1a1a1b	O1b1a1a1a1a1a1a1b	Z24100
Zhuang_Guangxi	Zhuang_Guangxi834	O2a1a2a1a1a1b1a3a1a1a1a1a3a1e1-Y6354	O2a1a2a1a1a2a1c1a1a1a1a2a1-MF21723	O2a1b1a1a1a1a1a1a1a2	O2a1b1a1a1a1a1a1a1a2a	O2a1b1a1a1a1a1a1a1a2	O2a1b1a1a1a1a1a1a1a2a	MF16203, Z25098
Zhuang_Guangxi	Zhuang_Guangxi835	O1a1a3b2b1b2a1a1a2a1f1b1a-A19337	O1a1d2b1b2a1a1b1j-Y134860	O1a1a1a1a1a1	O1a1a1a1a1a1	O1a1a1a1a1a1	O1a1a1a1a1a1	*CTS2498, CTS4206, F619, CTS11784, K629/Z23478
Zhuang_Guangxi	Zhuang_Guangxi836	O2a1b1a1b1a1a1a3b1a1a1a3e2a1-MF42965	O2a1b1a1b1a1a1d1a1a1a3c-CTS335	O2a2b1a2a1a1b1b2b2	O2a2b1a2a1a1b1b2b2	O2a2b1a2a1a1b1b2b2a	O2a2b1a2a1a1b1b2b2a	CTS335, CTS558, CTS2080.2, CTS5450, CTS7951, CTS10883, CTS11454
Zhuang_Guangxi	Zhuang_Guangxi837	O1a2b1b1a1a1a1a1a1a3a2b1a-MF162681	O1b2a2a1a1a1a1a1a3-FGC61038	O1b1a1a1a1b1a1a1a3	O1b1a1a1a1b1a1a1a3	O1b1a1a1a1b1a1a1a3	O1b1a1a1a1b1a1a1a3	FGC61039, FGC61038, Y31927
Zhuang_Guangxi	Zhuang_Guangxi838	O1a2b1b1a1a1a2a1a1a1a1a1f2-MF276479	O1b2a2a1a1a1c1a1a1a1-MF47267	O1b1a1a1a1b2a1a1a	O1b1a1a1a1b2a1a1	O1b1a1a1a1b2a1a1a	O1b1a1a1a1b2a1a1	Z23790
Zhuang_Guangxi	Zhuang_Guangxi839	O2a1b2a1a1a1a1a1a1a-MF123683	O2a1b2a1a1a1a1a1-MF63086	O2a2a	O2a2a1a2a	O2a2a1a2a1	O2a2	F1276
Zhuang_Guangxi	Zhuang_Guangxi840	O1a2b1b1a1a1b1a1a1a1a2g2a1a-MF56404	O1b2a2a1a1a2a1a1a2d-MF60643	O1b1a1a1a1a1a1a1a1a1	O1b1a1a1a1a1a1a1a1a1	O1b1a1a1a1a1a1a1a1a1	O1b1a1a1a1a1a1a1a1a1	F1399
Zhuang_Guangxi	Zhuang_Guangxi841	O1a2b1b1a1a1a1b4c1a2a4-MF90990	O1b2a2a1a1a1b4b1-Z23917	O1b1a1a1a1b1b	O1b1a1a1a1b	O1b1a1a1a1b1b	O1b1a1a1a1b	*CTS7642, CTS8722, CTS9915
Zhuang_Guangxi	Zhuang_Guangxi842	O2a1b1a2a1a1b2a-MF223777	O2a1b1a2a-MF58062	O2a2b1	O2a2b1	O2a2b1	O2a2	*CTS1287, F100/M1546, M1556, CTS10188
Zhuang_Guangxi	Zhuang_Guangxi843	O1a2b1b1a1a1a2a1a1a1a1a2b-MF31590	O1b2a2a1a1a1c1a1a1a2-MF39180	O1b1a1a1a1b2a1a1a	O1b1a1a1a1b2a1a1	O1b1a1a1a1b2a1a1a	O1b1a1a1a1b2a1a1	Z23790
Zhuang_Guangxi	Zhuang_Guangxi844	O2a1b1a1a1b2d3b1a1g1b1f1a1b3-MF257512	O2a1b1a1a1b5c2a1a2b-Z20634	O2a2b1a1a1a4a2a1a1	O2a2b1a1a1a4a2a	O2a2b1a1a1a4a2a1a1	O2a2b1a1a1a4a2a	Z26031
Zhuang_Guangxi	Zhuang_Guangxi845	O1a2b1b1a1a1a2a1a1a1a1a1f1b1-MFY186	O1b2a2a1a1a1c1a1a1a1-MF47267	O1b1a1a1a1b2a1a1a	O1b1a1a1a1b2a1a1	O1b1a1a1a1b2a1a1a	O1b1a1a1a1b2a1a1	Z23790
Zhuang_Guangxi	Zhuang_Guangxi846	O1a2b1b1a1a1a1a1a1a3a2b2-MF350770	O1b2a2a1a1a1a1a1a3a-MF350770	O1b1a1a1a1b1a1a1a3	O1b1a1a1a1b1a1a1a3	O1b1a1a1a1b1a1a1a3	O1b1a1a1a1b1a1a1a3	FGC61039, FGC61038, Y31927
Zhuang_Guangxi	Zhuang_Guangxi847	O1a2b1b1a1a1a2a1a1a1a1a1d2a2b-MFY211	O1b2a2a1a1a1c1a1a1a1-MF47267	O1b1a1a1a1b2a1a1a	O1b1a1a1a1b2a1a1	O1b1a1a1a1b2a1a1a	O1b1a1a1a1b2a1a1	Z23790
Zhuang_Guangxi	Zhuang_Guangxi848	N2a1b2a1c1a1a2b3a1a13b-MF360911	N2a1b2a1b1a1a2b3a-Y24355	N1b2a1	N1b2a1	N1b2a1b~	N1b2a1~	*F1221/M1808, M1894
Zhuang_Guangxi	Zhuang_Guangxi849	O1a2b1b1a1a1a2a1a1a1a1a2f3b-MF362292	O1b2a2a1a1a1c1a1a1a2-MF39180	O1b1a1a1a1b2a1a1a	O1b1a1a1a1b2a1a1	O1b1a1a1a1b2a1a1a	O1b1a1a1a1b2a1a1	Z23790
Zhuang_Guangxi	Zhuang_Guangxi850	C2b1b1b1b1a2a1b1b1-MF175780	C2b1b1b1b1a1b-Y97227	C2b1a2a2	C2b1a2a2	C2b1a2a2	C2b1a2a2	F9765, F9935, F10056/Z36838, F11686, F12250
Zhuang_Guangxi	Zhuang_Guangxi851	O1a2b1b1a1a1a2a1a1a1a1a2g-MF347187	O1b2a2a1a1a1c1a1a1a2-MF39180	O1b1a1a1a1b2a1a1a	O1b1a1a1a1b2a1a1	O1b1a1a1a1b2a1a1a	O1b1a1a1a1b2a1a1	Z23790
Zhuang_Guangxi	Zhuang_Guangxi852	O1a1a3b1a1a1a2b1a2b2a-MF263196	O1a1d1a1a1a2-MF117501	O1a1a2a1a	O1a1a2a1a	O1a1a2a1a	O1a1a2a1a	K644/Z23266
Zhuang_Guangxi	Zhuang_Guangxi853	O1a2b1a2a1b2a-MF56280	O1b2a1b-MF56251	O1b1a	O1b1a	O1b1a2	O1b1a2	*CTS4040
Zhuang_Guangxi	Zhuang_Guangxi854	O1a2b1b1a1a1a1a1a1a3c-MF384426	O1b2a2a1a1a1a1a1a3-FGC61038	O1b1a1a1a1b1a1a1a3	O1b1a1a1a1b1a1a1a3	O1b1a1a1a1b1a1a1a3	O1b1a1a1a1b1a1a1a3	FGC61039, FGC61038, Y31927
Zhuang_Guangxi	Zhuang_Guangxi855	O1a2b1b1a1a1a2a1a1a1a1a1f1a-MF31217	O1b2a2a1a1a1c1a1a1a1-MF47267	O1b1a1a1a1b2a1a1a	O1b1a1a1a1b2a1a1	O1b1a1a1a1b2a1a1a	O1b1a1a1a1b2a1a1	Z23790
Zhuang_Guangxi	Zhuang_Guangxi856	O1a2b1b1a1a1a2a1a1a1a1a1f1b2-MFY187	O1b2a2a1a1a1c1a1a1a1-MF47267	O1b1a1a1a1b2a1a1a	O1b1a1a1a1b2a1a1	O1b1a1a1a1b2a1a1a	O1b1a1a1a1b2a1a1	Z23790
Zhuang_Guangxi	Zhuang_Guangxi857	O1a2b1b1a1a1a2a1a1a1a1a1e2-MF227835	O1b2a2a1a1a1c1a1a1a1-MF47267	O1b1a1a1a1b2a1a1a	O1b1a1a1a1b2a1a1	O1b1a1a1a1b2a1a1a	O1b1a1a1a1b2a1a1	Z23790
Zhuang_Guangxi	Zhuang_Guangxi858	O1a2b1b1a1a1a2a1a1a1a1a2d2a-MF191718	O1b2a2a1a1a1c1a1a1a2-MF39180	O1b1a1a1a1b2a1a1a	O1b1a1a1a1b2a1a1	O1b1a1a1a1b2a1a1a	O1b1a1a1a1b2a1a1	Z23790
Zhuang_Guangxi	Zhuang_Guangxi859	O1a2b1b1a1a1a2a1a1a1a1a1d2b-MF261772	O1b2a2a1a1a1c1a1a1a1-MF47267	O1b1a1a1a1b2a1a1a	O1b1a1a1a1b2a1a1	O1b1a1a1a1b2a1a1a	O1b1a1a1a1b2a1a1	Z23790
Zhuang_Guangxi	Zhuang_Guangxi860	O1a2b1a2a1b2b-MF600188	O1b2a1b-MF56251	O1b1a	O1b1a	O1b1a2	O1b1a2	*CTS4040
Zhuang_Guangxi	Zhuang_Guangxi861	C2b1b1b2b1a1a3a1a2b-MF273738	C2b1b1b2b1a1a3-MF632890	C2b1a2b2	C2b1a2b2	C2b1a2b2	C2b1a2b2	FGC45551, FGC45548, Y35925/Z45207, PH1109, FGC45562, PH1906, FGC45560
Zhuang_Guangxi	Zhuang_Guangxi862	O2a1a1a2a1b2b3a1-MF36793	O2a1a1a2a1b3-MF21009	O2a1a1a1a1b1	O2a1a1a1a1b	O2a1a1a1a1b1	O2a1a1a1a1b	MF21989
Zhuang_Guangxi	Zhuang_Guangxi863	O1a1a3b1b2a2b1a-MF36135	O1a1d1b2a2-MF45908	O1a1a2b	O1a1a	O1a1a2b	O1	F2444
Zhuang_Guangxi	Zhuang_Guangxi864	O2a1b2a1a1a1a2a1b1b2b-MF269497	O2a1b2a1a1a1a5a2b2-MF90293	O2a2a1a2a1a1a2a2	O2a2a1a2a1a1a2	O2a2a1a2a1a1a2a2	O2a2a1a2a1a1a2	*Y161302, Y161283, Y161303
Zhuang_Guangxi	Zhuang_Guangxi865	O1a2b1b1a1a1a1a1a1a3a2b1b-MF267960	O1b2a2a1a1a1a1a1a3-FGC61038	O1b1a1a1a1b1a1a1a3	O1b1a1a1a1b1a1a1a3	O1b1a1a1a1b1a1a1a3	O1b1a1a1a1b1a1a1a3	FGC61039, FGC61038, Y31927
Zhuang_Guangxi	Zhuang_Guangxi866	O1a1a3b2b1b2a1a1a2a1a1b3a2b-MF316132	O1a1d2b1b2a1a1b1a1b-MF6062	O1a1a1a1a1a1a1b	O1a1a1a1a1a1a1b	O1a1a1a1a1a1a1b	O1a1a1a1a1a1a1b	MF6062
Zhuang_Guangxi	Zhuang_Guangxi867	O1a2b1b1a1a1a1a1a1a3b3-MF276979	O1b2a2a1a1a1a1a1a3-FGC61038	O1b1a1a1a1b1a1a1a3	O1b1a1a1a1b1a1a1a3	O1b1a1a1a1b1a1a1a3	O1b1a1a1a1b1a1a1a3	FGC61039, FGC61038, Y31927
Zhuang_Guangxi	Zhuang_Guangxi868	O2a1b2a1a1a1a2a1a2a1a4a4c1a1-MF261330	O2a1b2a1a1a1a5a1b1a1c2-MF604265	O2a2a1a2a1a1a2a1a1a1a	O2a2a1a2a1a1a2a1a1a1	O2a2a1a2a1a1a2a1a1a1a	O2a2a1a2a1a1a2a1a1a1	*F25401
Zhuang_Guangxi	Zhuang_Guangxi869	O2a1b1a1a1b2d3b1a1g1d1a1a2-MF31986	O2a1b1a1a1b5c2a1a4-FGC76426	O2a2b1a1a1a4a2a1	O2a2b1a1a1a4a2a1	O2a2b1a1a1a4a2a1	O2a2b1a1a1a4a2a1	Z25981, SK1730/Z25982, Z25984
Zhuang_Guangxi	Zhuang_Guangxi870	N2a2a1b1b1a2b1b-MF125679	N2a2a1b1b1a2b-MF48201	N1a1a3	N1a1a3	N1a1a1a1a	N1a1a1a1a	*M1996/Z1949, F3823^/M1978^/S9317^, CTS622/M1999, CTS653/M1980, CTS1077/M2001, M2012/S11249/Z4853, CTS3266/M2034/Z1956, M2208^/Z4846^, CTS6974/M2056, CTS7299/M1986/Z1963, CTS7772/M2064, F2584/M2065/S20163, CTS8194/M2067, CTS8751/M2072, F2996/M2083, CTS10272/M2085, CTS10570/F3080/M2089/Z1969, M2095/Z1970, M2097/Z1971, M2106/Z1975, F3354/M2109/S24635, CTS10773/M2111/Z1976, CTS10889/M2112/Z1977, CTS…
Zhuang_Guangxi	Zhuang_Guangxi871	C1a2a1a1-MF275877	C1a1a-AM00848	C1b1a2b	C1b1a2b	C1b1a2b	C1b1a2b	AM00849/AMM010/Z33005, AM00852/AMM013, AM00861/AMM022/Z33007, AM00862/AMM023/Z33008, AM00863/AMM024/F796, AM00864/AMM025/F808, AM00867/AMM028/Z33010, AM00868/AMM029/F870, AM00869/AMM030/F873, AM00870/AMM031/F4067, AM00872/AMM033/F884, AM00874/AMM035/Z33012, AM00876/AMM037/Z33013, AM00877/AMM038/Z33014, AM00878/AMM039/Z33015, F988, Z33019, Z33020, Z33022, F1033, Z33024, Z33026, Z33028, Z33029, Z33…
Zhuang_Guangxi	Zhuang_Guangxi872	O2a1b1a1a1b2d3b1a1g1d1a6a1e3a-MF241671	O2a1b1a1a1b5c2a1a4-FGC76426	O2a2b1a1a1a4a2a1	O2a2b1a1a1a4a2a1	O2a2b1a1a1a4a2a1	O2a2b1a1a1a4a2a1	Z25981, SK1730/Z25982, Z25984
Zhuang_Guangxi	Zhuang_Guangxi873	O1a2b1b1a1a1a1a1a1a3b2a-MF260499	O1b2a2a1a1a1a1a1a3-FGC61038	O1b1a1a1a1b1a1a1a3	O1b1a1a1a1b1a1a1a3	O1b1a1a1a1b1a1a1a3	O1b1a1a1a1b1a1a1a3	FGC61039, FGC61038, Y31927
Zhuang_Guangxi	Zhuang_Guangxi874	O1a2b1b1a1a1b1a1a1a2b2a-MF316962	O1b2a2a1a1a2a1a1c-Z24131	O1b1a1a1a1a1a1a1a2	O1b1a1a1a1a1a1a1	O1b1a1a1a1a1a1a1	O1b1a1a1a1a1a1a1	F923, F1108, F2411
Zhuang_Guangxi	Zhuang_Guangxi875	O2a1b1a1a1b2d2b1a1b2a2a2-MF339149	O2a1b1a1a1b5b2a1a-CTS8998	O2a2b1a1a1a3a1a	O2a2b1a1a1a3	O2a2b1a1a1a3a1a	O2a2b1a1a1a3	*CTS12655
Zhuang_Guangxi	Zhuang_Guangxi876	O1a2b1b1a1a1a2a1a1a1a1a1c3b-MF194609	O1b2a2a1a1a1c1a1a1a1-MF47267	O1b1a1a1a1b2a1a1a	O1b1a1a1a1b2a1a1	O1b1a1a1a1b2a1a1a	O1b1a1a1a1b2a1a1	Z23790
Zhuang_Guangxi	Zhuang_Guangxi877	O1a2b1b1a1a1a2a1a1a1a1a2f1-MF270875	O1b2a2a1a1a1c1a1a1a2-MF39180	O1b1a1a1a1b2a1a1a	O1b1a1a1a1b2a1a1	O1b1a1a1a1b2a1a1a	O1b1a1a1a1b2a1a1	Z23790
Zhuang_Guangxi	Zhuang_Guangxi878	O1a2b1b1a1a1a1b4c2b-MF355052	O1b2a2a1a1a1b4-CTS651	O1b1a1a1a1b1b	O1b1a1a1a1b	O1b1a1a1a1b1b	O1b1a1a1a1b	*CTS7642, CTS8722, CTS9915
Zhuang_Guangxi	Zhuang_Guangxi879	O1a2b1b1a1a1a1b4c1a2a2-MF89794	O1b2a2a1a1a1b4b1-Z23917	O1b1a1a1a1b1b	O1b1a1a1a1b	O1b1a1a1a1b1b	O1b1a1a1a1b	*CTS7642, CTS8722, CTS9915
Zhuang_Guangxi	Zhuang_Guangxi880	O2a1b2a1a1a1a1d1a-MF108274	O2a1b2a1a1a1a4-MF122643	O2a2a1a2a1a1c	O2a2a1a2a	O2a2a1a2a1a1c	O2a2a1a2a1a1c	*F15815
Zhuang_Guangxi	Zhuang_Guangxi881	O2a1b1a1b1a1a1a3b1a1b2a1b3a2b-MF341921	O2a1b1a1b1a1a1d1a1b2a2-CTS7228	O2a2b1a2a1a1b1	O2a2b1a2a1a1b1a	O2a2b1a2a1a1b1	O2a2b1a2a1a1b1a	CTS1346^^
Zhuang_Guangxi	Zhuang_Guangxi882	O1a2b1b1a1a1a2a1a1a1a1a1d2a1-MF227825	O1b2a2a1a1a1c1a1a1a1-MF47267	O1b1a1a1a1b2a1a1a	O1b1a1a1a1b2a1a1	O1b1a1a1a1b2a1a1a	O1b1a1a1a1b2a1a1	Z23790
Zhuang_Guangxi	Zhuang_Guangxi883	O2a1a2a1b1a1b2b1a1b1a-MF18077	O2a1a2a2a1a2b2a1a-MF14598	O2a1b1a2a1a3b2b	O2a1b1a2a1a3b2b	O2a1b1a2a1a3b2b	O2a1b1a2a1a3b2b	*Y154728, MF14598
Zhuang_Guangxi	Zhuang_Guangxi884	O2a1b1a1b1a1a1a3b1a1a1a3e2b1a12a1a1-MF210772	O2a1b1a1b1a1a1d1a1a1a3c3l1-ACT5458	O2a2b1a2a1a1b1b2b2	O2a2b1a2a1a1b1b2b2	O2a2b1a2a1a1b1b2b2a	O2a2b1a2a1a1b1b2b2a	CTS335, CTS558, CTS2080.2, CTS5450, CTS7951, CTS10883, CTS11454
Zhuang_Guangxi	Zhuang_Guangxi885	O1a2b1b1a1a1a1b4c1a2a5-MF129552	O1b2a2a1a1a1b4b1-Z23917	O1b1a1a1a1b1b	O1b1a1a1a1b	O1b1a1a1a1b1b	O1b1a1a1a1b	*CTS7642, CTS8722, CTS9915
Zhuang_Guangxi	Zhuang_Guangxi886	O1a2b1b1a1c1a1b1a2b1a-MF288395	O1b2a2a1a3a1a2a1-F20644	O1b1a1a1b2	O1b1a1a1b2	O1b1a1a1b2	O1b1a1a1b2	A22938
Zhuang_Guangxi	Zhuang_Guangxi887	O1a2b1b2b1b1a2j-MF362437	O1b2a2b2b1-MF47051	O1b1a1b	O1b1a	O1b1a1b	O1b1a	F838, CTS892
Zhuang_Guangxi	Zhuang_Guangxi888	O1a2b1b1a1a1a2a1a1a1a1a2f2-MF343915	O1b2a2a1a1a1c1a1a1a2-MF39180	O1b1a1a1a1b2a1a1a	O1b1a1a1a1b2a1a1	O1b1a1a1a1b2a1a1a	O1b1a1a1a1b2a1a1	Z23790
Zhuang_Guangxi	Zhuang_Guangxi889	O1a2b1b1a1a1a2a1a1a1a1a1d2a2a-MFY210	O1b2a2a1a1a1c1a1a1a1-MF47267	O1b1a1a1a1b2a1a1a	O1b1a1a1a1b2a1a1	O1b1a1a1a1b2a1a1a	O1b1a1a1a1b2a1a1	Z23790
Zhuang_Guangxi	Zhuang_Guangxi890	O2a1a2a1a1a1b1a3a1a1a1a1a3a1e2-MF377143	O2a1a2a1a1a2a1c1a1a1a1a2a1-MF21723	O2a1b1a1a1a1a1a1a1a2	O2a1b1a1a1a1a1a1a1a2a	O2a1b1a1a1a1a1a1a1a2	O2a1b1a1a1a1a1a1a1a2a	MF16203, Z25098
Zhuang_Guangxi	Zhuang_Guangxi891	O1a2b1b1a1a1a1a1a1a3a2a-MF126895	O1b2a2a1a1a1a1a1a3-FGC61038	O1b1a1a1a1b1a1a1a3	O1b1a1a1a1b1a1a1a3	O1b1a1a1a1b1a1a1a3	O1b1a1a1a1b1a1a1a3	FGC61039, FGC61038, Y31927
Zhuang_Guangxi	Zhuang_Guangxi892	O2a1a2a1a1a1b1a3b1a1b1a-MF59502	O2a1a2a1a1a2a1c2a1-MF57261	O2a1b1a1a1a1a1c	O2a1b1a1a1a1a1c	O2a1b1a1a1a1a1c	O2a1b1a1a1a1a1c	MF6739, MF6740
Zhuang_Guangxi	Zhuang_Guangxi893	O1a2b1b1a1a1a2a1a1a1a1a3-MF235863	O1b2a2a1a1a1c1a1a1a-Z23762	O1b1a1a1a1b2a1a1a	O1b1a1a1a1b2a1a1	O1b1a1a1a1b2a1a1a	O1b1a1a1a1b2a1a1	Z23790
Zhuang_Guangxi	Zhuang_Guangxi894	O2a1b2a1a1a1a2a2a2-MF59450	O2a1b2a1a1a1a5b-Z25400	O2a2a1a2a1a1a2b	O2a2a1a2a1a1a2	O2a2a1a2a1a1a2b	O2a2a1a2a1a1a2	Z25400
Zhuang_Guangxi	Zhuang_Guangxi895	O1a2b1a2a3-FTB47466	O1b2a1b-MF56251	O1b1a	O1b1a	O1b1a2	O1b1a2	*CTS4040
Zhuang_Guangxi	Zhuang_Guangxi896	O2a1b2a1a1a1a2a2b4a-MF378318	O2a1b2a1a1a1a5b1-MF107466	O2a2a1a2a1a1a2b	O2a2a1a2a1a1a2	O2a2a1a2a1a1a2b	O2a2a1a2a1a1a2	Z25400
Zhuang_Guangxi	Zhuang_Guangxi897	O2a1b1a2a1a1b1c-MF74554	O2a1b1a2a-MF58062	O2a2b1	O2a2b1	O2a2b1	O2a2	*CTS1287, F100/M1546, M1556, CTS10188
Zhuang_Guangxi	Zhuang_Guangxi898	O1a2b1b1a1a1a2a1a1a1a1a1c2-MFV1959	O1b2a2a1a1a1c1a1a1a1-MF47267	O1b1a1a1a1b2a1a1a	O1b1a1a1a1b2a1a1	O1b1a1a1a1b2a1a1a	O1b1a1a1a1b2a1a1	Z23790
Zhuang_Guangxi	Zhuang_Guangxi899	O1a2b1b1a1a1a2a1a1a1a1a2c-MF31807	O1b2a2a1a1a1c1a1a1a2-MF39180	O1b1a1a1a1b2a1a1a	O1b1a1a1a1b2a1a1	O1b1a1a1a1b2a1a1a	O1b1a1a1a1b2a1a1	Z23790
Zhuang_Guangxi	Zhuang_Guangxi900	O1a2b1b1a1a1a2a1a1a1a1a2d1-MFV1940	O1b2a2a1a1a1c1a1a1a2-MF39180	O1b1a1a1a1b2a1a1a	O1b1a1a1a1b2a1a1	O1b1a1a1a1b2a1a1a	O1b1a1a1a1b2a1a1	Z23790
Zhuang_Guangxi	Zhuang_Guangxi901	O2a1b1a1a1b2d3b1a1g1d1a1a3a2a-MF31253	O2a1b1a1a1b5c2a1a4-FGC76426	O2a2b1a1a1a4a2a1	O2a2b1a1a1a4a2a1	O2a2b1a1a1a4a2a1	O2a2b1a1a1a4a2a1	Z25981, SK1730/Z25982, Z25984
Zhuang_Guangxi	Zhuang_Guangxi902	O1a2b1b1a1a1a2a1a1a1a1a1c3a-MF122112	O1b2a2a1a1a1c1a1a1a1-MF47267	O1b1a1a1a1b2a1a1a	O1b1a1a1a1b2a1a1	O1b1a1a1a1b2a1a1a	O1b1a1a1a1b2a1a1	Z23790
Zhuang_Guangxi	Zhuang_Guangxi903	O1a2b1b1a1c1a1b1a2b2-MF324995	O1b2a2a1a3a1a2a1-F20644	O1b1a1a1b2	O1b1a1a1b2	O1b1a1a1b2	O1b1a1a1b2	A22938
Zhuang_Guangxi	Zhuang_Guangxi904	O1a1a3b1a1b1a1a-MF36316	O1a1d1a1b1a-CTS11040	O1a1a2a1b1a	O1a1a2a1	O1a1a2a1b1a	O1a1a2a	CTS11040
Zhuang_Guangxi	Zhuang_Guangxi905	O2a1b1a2a1a1b1a-MF81218	O2a1b1a2a-MF58062	O2a2b1	O2a2b1	O2a2b1	O2a2	*CTS1287, F100/M1546, M1556, CTS10188
Zhuang_Guangxi	Zhuang_Guangxi906	O2a1b1a1a1b2d3b1a1g1d1a1a1-MF30762	O2a1b1a1a1b5c2a1a4-FGC76426	O2a2b1a1a1a4a2a1	O2a2b1a1a1a4a2a1	O2a2b1a1a1a4a2a1	O2a2b1a1a1a4a2a1	Z25981, SK1730/Z25982, Z25984
Zhuang_Guangxi	Zhuang_Guangxi907	O1a2b1b1a1c1a1a1b1a3a1a-MF163679	O1b2a2a1a3a1a1a2a-Y26463	O1b1a1a1b1b1a	O1b1a1a1b1b1	O1b1a1a1b1b1a	O1b1a1a1b1b1
Zhuang_Guangxi	Zhuang_Guangxi908	O1a2b1b1a1a1a1b4c1a2a1a-MF95388	O1b2a2a1a1a1b4b1-Z23917	O1b1a1a1a1b1b	O1b1a1a1a1b	O1b1a1a1a1b1b	O1b1a1a1a1b	*CTS7642, CTS8722, CTS9915
Zhuang_Guangxi	Zhuang_Guangxi909	O2a1b1a1a1b2d3b1a1g1d1a6a1e2-MFY155	O2a1b1a1a1b5c2a1a4-FGC76426	O2a2b1a1a1a4a2a1	O2a2b1a1a1a4a2a1	O2a2b1a1a1a4a2a1	O2a2b1a1a1a4a2a1	Z25981, SK1730/Z25982, Z25984
Zhuang_Guangxi	Zhuang_Guangxi910	O1a2b1b1a1a1a1b4c1a2a1b-MF89107	O1b2a2a1a1a1b4b1-Z23917	O1b1a1a1a1b1b	O1b1a1a1a1b	O1b1a1a1a1b1b	O1b1a1a1a1b	*CTS7642, CTS8722, CTS9915
Zhuang_Guangxi	Zhuang_Guangxi911	O1a2b1b1a1a1a2a1a1a1a1a1d1-BY173952	O1b2a2a1a1a1c1a1a1a1-MF47267	O1b1a1a1a1b2a1a1	O1b1a1a1a1b2a1a1	O1b1a1a1a1b2a1a1	O1b1a1a1a1b2a1a1	Z23759, F2517, Z23794
Zhuang_Guangxi	Zhuang_Guangxi912	O2a1b1a1a1b2d2b1a1b9b2a6d3-MF23785	O2a1b1a1a1b5b2a1a3b-F14426	O2a2b1a1a1a3a1a1	O2a2b1a1a1a3a1a1a	O2a2b1a1a1a3a1a1	O2a2b1a1a1a3a1a1a	CTS6987, Z25905
Zhuang_Guangxi	Zhuang_Guangxi913	O1a2b1b1a1a1a2a1a1a1a1a2a-MF33223	O1b2a2a1a1a1c1a1a1a2-MF39180	O1b1a1a1a1b2a1a1a	O1b1a1a1a1b2a1a1	O1b1a1a1a1b2a1a1a	O1b1a1a1a1b2a1a1	Z23790
Zhuang_Guangxi	Zhuang_Guangxi914	O1a2b1b1a1a1a2a1a1a1a1a2e-MF223110	O1b2a2a1a1a1c1a1a1a2-MF39180	O1b1a1a1a1b2a1a1a	O1b1a1a1a1b2a1a1	O1b1a1a1a1b2a1a1a	O1b1a1a1a1b2a1a1	Z23790
Zhuang_Guangxi	Zhuang_Guangxi915	O1a1a3b1a1a1b1a3a2a-MF36160	O1a1d1a1a1b1a3-MF90229	O1a1a2a1a1	O1a1a2a1a1	O1a1a2a1a1	O1a1a2a1a1	CTS716
Zhuang_Guangxi	Zhuang_Guangxi916	O2a1b1a1b1a1a1a3a2b2a2b2-MF24615	O2a1b1a1b1a1a1c2b2-MF231	O2a2b1a2a1a1a2	O2a2b1a2a1a	O2a2b1a2a1a1a2	O2a2b1a2a1a	F242, CTS10286, CTS10401, F563, CTS10888, F634, CTS11492
Zhuang_Guangxi	Zhuang_Guangxi917	O2a1b1a1b1a1a1a3b1a1b2a1b3a2a-MF63959	O2a1b1a1b1a1a1d1a1b2a2-CTS7228	O2a2b1a2a1a1b1	O2a2b1a2a1a1b1a	O2a2b1a2a1a1b1	O2a2b1a2a1a1b1a	CTS1346^^
Zhuang_Guangxi	Zhuang_Guangxi918	O2a1a2a1b1a1c1a1a1d1b-MF43859	O2a1a2a2a1a3a1-MF15712	O2a1b1a2a1a4a	O2a1b1a2a1a4	O2a1b1a2a1a4a	O2a1b1a2a1a4	MF14692, MF14710, MF16127, MF16706
Zhuang_Guangxi	Zhuang_Guangxi919	O2a1b1a1a1b2d3b1a1g1b1f1b2b-MF327317	O2a1b1a1a1b5c2a1a2b-Z20634	O2a2b1a1a1a4a2a1a1	O2a2b1a1a1a4a2a1	O2a2b1a1a1a4a2a1a1	O2a2b1a1a1a4a2a1	Z26031
Zhuang_Guangxi	Zhuang_Guangxi920	O2a1b2a1a1a1a2a1b1a3a-MF170118	O2a1b2a1a1a1a5a2a-MF113572	O2a2a1a2a1a1a2a2	O2a2a1a2a1a1a2	O2a2a1a2a1a1a2a2	O2a2a1a2a1a1a2	Y161302, Y161284, Y161283, Y161282, Y161303

## Sheet: Table S5
Table S5. The haplogroup information of modern East Asians and Southeast Asians in the integrated dataset
Population Name	Language Family	Individual ID	Haplogroup
Han_Liaoning	Sinitic	Han_Liaoning387	O2a1b1a1a1a1e1a1
Han_Liaoning	Sinitic	Han_Liaoning388	C2a1a1b1a
Han_Liaoning	Sinitic	Han_Liaoning390	O2a2b2a1b1
Han_Liaoning	Sinitic	Han_Liaoning391	O2a2b1a1b
Han_Liaoning	Sinitic	Han_Liaoning393	O2a2b1a1a1a1a1a1
Han_Liaoning	Sinitic	Han_Liaoning394	O2a2b1a1a1a1a1a1
Han_Liaoning	Sinitic	Han_Liaoning399	O2a2b2a1b1
Han_Liaoning	Sinitic	Han_Liaoning400	O2a2b1a2a1a1b
Han_Liaoning	Sinitic	Han_Liaoning402	O2a2b1a1a1c1b1
Han_Liaoning	Sinitic	Han_Liaoning403	O1b2a1a2a
Han_Liaoning	Sinitic	Han_Liaoning404	O2a2b2a1b1
Han_Liaoning	Sinitic	Han_Liaoning406	N1a1a3
Han_Liaoning	Sinitic	Han_Liaoning409	C2b1a1a1a
Han_Liaoning	Sinitic	Han_Liaoning410	O1b1a2a1
Han_Liaoning	Sinitic	Han_Liaoning411	O1b2a1b
Han_Liaoning	Sinitic	Han_Liaoning414	O2a2b1a1a1c1a1
Han_Liaoning	Sinitic	Han_Liaoning415	Q1b1a3b
Han_Liaoning	Sinitic	Han_Liaoning416	O1b2a1a1a
Han_Liaoning	Sinitic	Han_Liaoning417	C2b1b1
Han_Liaoning	Sinitic	Han_Liaoning419	O2a2b1a1a1a2a
Han_Liaoning	Sinitic	Han_Liaoning421	O2b1a1a1
Han_Liaoning	Sinitic	Han_Liaoning422	O1b2a1a2a
Han_Liaoning	Sinitic	Han_Liaoning423	N1
Han_Liaoning	Sinitic	Han_Liaoning425	O2a2b1a2a1a4a1
Han_Liaoning	Sinitic	Han_Liaoning426	O2a1b1a1a1a1a1
Han_Liaoning	Sinitic	Han_Liaoning427	I2
Han_Liaoning	Sinitic	Han_Liaoning428	Q1a1a1a
Han_Liaoning	Sinitic	Han_Liaoning429	N1b2a1
Han_Liaoning	Sinitic	Han_Liaoning430	O2a2b1a1a1a1a1b1a2
Han_Liaoning	Sinitic	Han_Liaoning431	O2b1a1a1
Han_Liaoning	Sinitic	Han_Liaoning433	Q1a1a1b
Han_Liaoning	Sinitic	Han_Liaoning434	Q1a1a1a
Han_Liaoning	Sinitic	Han_Liaoning436	O2a2b1a1a1c1b
Han_Liaoning	Sinitic	Han_Liaoning440	O1a1a1a1a
Han_Liaoning	Sinitic	Han_Liaoning441	R1a1a1b2a2
Han_Liaoning	Sinitic	Han_Liaoning442	O2a1b1a1a1a1a1b1a
Han_Liaoning	Sinitic	Han_Liaoning444	N1a
Han_Liaoning	Sinitic	Han_Liaoning445	O1a1a2a1a
Han_Liaoning	Sinitic	Han_Liaoning446	N1
Han_Liaoning	Sinitic	Han_Liaoning447	O1a1a1a1a1a1e
Han_Liaoning	Sinitic	Han_Liaoning448	N1b1a2b
Han_Liaoning	Sinitic	Han_Liaoning450	O2a2b2a1a2
Han_Liaoning	Sinitic	Han_Liaoning451	O2a2b1a1a1a1a1b1a1b
Han_Liaoning	Sinitic	Han_Liaoning452	D1a1a1b2
Han_Liaoning	Sinitic	Han_Liaoning453	O1a1a2
Han_Liaoning	Sinitic	Han_Liaoning454	O2b1a1a1
Han_Liaoning	Sinitic	Han_Liaoning455	O1a
Han_Liaoning	Sinitic	Han_Liaoning457	O2a2b1a2a1a1b1b2b2
Han_Liaoning	Sinitic	Han_Liaoning458	O2a2b1a1a1e2
Han_Liaoning	Sinitic	Han_Liaoning459	O1a1a2a2a
Han_Liaoning	Sinitic	Han_Liaoning461	Q1a1a1
Han_Liaoning	Sinitic	Han_Liaoning462	O2b1a
Han_Liaoning	Sinitic	Han_Liaoning464	O2a2b1a2a1a1b
Han_Liaoning	Sinitic	Han_Liaoning465	O2a1a
Han_Liaoning	Sinitic	Han_Liaoning467	O2a2b1a2a1a1b1b2b2
Han_Liaoning	Sinitic	Han_Liaoning468	O2a2b1a1a1a4a
Han_Liaoning	Sinitic	Han_Liaoning470	O1b1a2a1a
Han_Liaoning	Sinitic	Han_Liaoning473	C2b1a2a2
Han_Liaoning	Sinitic	Han_Liaoning474	O2a2b1a2a1a1b1b2b
Han_Liaoning	Sinitic	Han_Liaoning481	R1a1a1b2a2
Han_Liaoning	Sinitic	Han_Liaoning483	O2a2b1a2a1a1a2a1a
Han_Liaoning	Sinitic	Han_Liaoning485	N1a
Han_Liaoning	Sinitic	Han_Liaoning487	O2a2b1a2a1a3
Han_Liaoning	Sinitic	Han_Liaoning489	C2b1a1
Han_Liaoning	Sinitic	Han_Liaoning491	D1a1a1a1a1
Han_Liaoning	Sinitic	Han_Liaoning492	O2a1b1a1a1a1k
Han_Liaoning	Sinitic	Han_Liaoning493	O2a2b1a1a1c1a1a1
Han_Liaoning	Sinitic	Han_Liaoning495	O2a2b1a2a1a1a1a
Han_Liaoning	Sinitic	Han_Liaoning497	O2a2a1a1b
Han_Liaoning	Sinitic	Han_Liaoning498	C2b1a2a2b1a2a
Han_Liaoning	Sinitic	Han_Liaoning499	C2b1a2a1a2
Han_Liaoning	Sinitic	Han_Liaoning500	O2a2b1a2a1
Han_Liaoning	Sinitic	Han_Liaoning502	O2a2b1a1b
Han_Liaoning	Sinitic	Han_Liaoning504	O2a1b1a1a1a1a1
Han_Liaoning	Sinitic	Han_Liaoning507	O2a2b2a1b
Han_Liaoning	Sinitic	Han_Liaoning509	O2a2b2b1a
Han_Liaoning	Sinitic	Han_Liaoning511	O2a1b1a2a1a1
Han_Liaoning	Sinitic	Han_Liaoning512	O2a2b2a2b
Han_Liaoning	Sinitic	Han_Liaoning513	O2a1b1a1a1a1e1a
Han_Liaoning	Sinitic	Han_Liaoning515	N1b1a1a
Han_Liaoning	Sinitic	Han_Liaoning517	O2a1b1a1a1a1k
Han_Liaoning	Sinitic	Han_Liaoning520	O2a1b1a1a1a1e1a1
Han_Liaoning	Sinitic	Han_Liaoning521	O2a1b1a2a1a3b
Han_Liaoning	Sinitic	Han_Liaoning522	O2a2b1a1a1a1a1b1a1b2a
Han_Liaoning	Sinitic	Han_Liaoning524	O1b1a1b
Han_Liaoning	Sinitic	Han_Liaoning525	O2a2b2a2a
Han_Liaoning	Sinitic	Han_Liaoning526	C2b1a1a1a1d
Han_Liaoning	Sinitic	Han_Liaoning527	Q1a1a1
Han_Liaoning	Sinitic	Han_Liaoning530	O2a1b1a1a1a1a1
Han_Liaoning	Sinitic	Han_Liaoning533	O1a1a2a1a
Han_Liaoning	Sinitic	Han_Liaoning534	O2a2b1a2a2a
Han_Liaoning	Sinitic	Han_Liaoning535	O2a2b1a2a1a1b1b2a1
Han_Liaoning	Sinitic	Han_Liaoning538	O2a2a1a2a1a1a2a
Han_Liaoning	Sinitic	Han_Liaoning539	O2a2b1a1a1a2a1a1
Han_Liaoning	Sinitic	Han_Liaoning540	C2b1a2a2
Han_Liaoning	Sinitic	Han_Liaoning541	O2a2b1a1a1a1a1a1a1
Han_Liaoning	Sinitic	Han_Liaoning542	O2a2b1a2a1a1b1b2b1a
Han_Liaoning	Sinitic	Han_Liaoning544	C2b1a1
Han_Liaoning	Sinitic	Han_Liaoning545	O1b1a2a1
Han_Liaoning	Sinitic	Han_Liaoning546	O2a2b1a1a1a3
Han_Liaoning	Sinitic	Han_Liaoning547	O1a1a1a1a1a1e
Han_Liaoning	Sinitic	Han_Liaoning548	O2a2b1a1a1a1a1a1a1
Han_Liaoning	Sinitic	Han_Liaoning549	Q1a1a1
Han_Liaoning	Sinitic	Han_Liaoning550	O2a2b2a1b1
Han_Liaoning	Sinitic	Han_Liaoning551	O2a2b1a2a1a1a2
Han_Liaoning	Sinitic	Han_Liaoning552	N1a2a
Han_Liaoning	Sinitic	Han_Liaoning554	O2a2b1a2a1a1a2a1a1a1a1
Han_Liaoning	Sinitic	Han_Liaoning555	R1b1a1b
Han_Liaoning	Sinitic	Han_Liaoning556	O2a2b1a2a1a1b1b2b1
Han_Liaoning	Sinitic	Han_Liaoning557	C2b1a1
Han_Liaoning	Sinitic	Han_Liaoning558	C2b1a1a1
Han_Liaoning	Sinitic	Han_Liaoning559	O1a1a2a1a
Han_Liaoning	Sinitic	Han_Liaoning560	O2a2a2
Han_Liaoning	Sinitic	Han_Liaoning562	R1b2
Han_Liaoning	Sinitic	Han_Liaoning564	O2a1b1a2a1a1
Han_Liaoning	Sinitic	Han_Liaoning565	O2a1b1a2a1a1
Han_Liaoning	Sinitic	Han_Liaoning566	O1a1a2a1a
Han_Liaoning	Sinitic	Han_Liaoning568	O2a2b1a1a1a1a2
Han_Liaoning	Sinitic	Han_Liaoning569	O2a1b1a1a1a1d
Han_Liaoning	Sinitic	Han_Liaoning570	Q1b2
Han_Liaoning	Sinitic	Han_Liaoning571	O2a2b1a1a1a1a1b1a1a
Han_Liaoning	Sinitic	Han_Liaoning572	N1b1b
Han_Liaoning	Sinitic	Han_Liaoning573	D1a1a1a1
Han_Liaoning	Sinitic	Han_Liaoning574	N1a
Han_Liaoning	Sinitic	Han_Liaoning575	Q1a1a2
Han_Liaoning	Sinitic	Han_Liaoning576	O1a1a1a1a1a1e
Han_Liaoning	Sinitic	Han_Liaoning577	C2b1a2a1a2
Han_Liaoning	Sinitic	Han_Liaoning579	C2b1a2a2
Han_Liaoning	Sinitic	Han_Liaoning580	O2a2b1a1a1a1a1b1a
Han_Liaoning	Sinitic	Han_Liaoning581	O2a1b1a1a1a1a1b1a
Han_Liaoning	Sinitic	Han_Liaoning582	O2a2b2a1b
Han_Liaoning	Sinitic	Han_Liaoning583	O1a1a1a1a1a1e
Han_Liaoning	Sinitic	Han_Liaoning584	O2a2b1a2a1a1a2a1a1a1a1
Han_Liaoning	Sinitic	Han_Liaoning586	O2a2b1a2a1a1a1a1a1a1a
Han_Liaoning	Sinitic	Han_Liaoning589	O2a1b1a1a1a1a
Han_Liaoning	Sinitic	Han_Liaoning590	O2a2b1a1a1a1a1a1
Han_Liaoning	Sinitic	Han_Liaoning595	N1a2a1a2
Han_Liaoning	Sinitic	Han_Liaoning597	O1b1a1a1a1b1a1
Han_Liaoning	Sinitic	Han_Liaoning598	O1b1a2a1a
Han_Liaoning	Sinitic	Han_Liaoning602	O1b1a2b1a
Han_Liaoning	Sinitic	Han_Liaoning603	O2a2b1a1a1e2
Han_Liaoning	Sinitic	Han_Liaoning609	O1a1a1a1a1a1e
Han_Liaoning	Sinitic	Han_Liaoning610	C2b1a1a1a
Han_Liaoning	Sinitic	Han_Liaoning613	O2a1b1a1a1a1e
Han_Liaoning	Sinitic	Han_Liaoning616	C2b1a2a1a2
Han_Liaoning	Sinitic	Han_Liaoning617	C2b1b1b
Han_Liaoning	Sinitic	Han_Liaoning618	O1a1a1b
Han_Liaoning	Sinitic	Han_Liaoning621	O2a2b1a1a1
Han_Liaoning	Sinitic	Han_Liaoning622	O2a2b1a1a1
Han_Liaoning	Sinitic	Han_Liaoning623	O2a2b2a1b1
Han_Liaoning	Sinitic	Han_Liaoning625	O2a2b1a2a1a1a2a1
Han_Liaoning	Sinitic	Han_Liaoning626	O2a2b2b1b
Han_Liaoning	Sinitic	Han_Liaoning627	O2a2b1a2a1a1a2a1
Han_Liaoning	Sinitic	Han_Liaoning628	O2a1b1a2
Han_Liaoning	Sinitic	Han_Liaoning632	O2a2b2a2a
Han_Liaoning	Sinitic	Han_Liaoning634	O2a2b2a2a
Han_Liaoning	Sinitic	Han_Liaoning636	C2a1a1b1a
Han_Liaoning	Sinitic	Han_Liaoning637	O2a2b1a1a1a4
Han_Liaoning	Sinitic	Han_Liaoning639	O2a2b1a1a1a1a1a1a1
Han_Liaoning	Sinitic	Han_Liaoning640	O2a2a1a1b2b2a
Han_Liaoning	Sinitic	Han_Liaoning641	O2a1b1a1a1a1a1a1a1
Han_Liaoning	Sinitic	Han_Liaoning642	O2a2b1a2a1a1a1
Han_Liaoning	Sinitic	Han_Liaoning644	Q1a1a1a
Han_Liaoning	Sinitic	Han_Liaoning647	O2a1b1a1a1a1a1
Han_Liaoning	Sinitic	Han_Liaoning648	O1a
Han_Liaoning	Sinitic	Han_Liaoning651	O2a2b1a1a1a4
Han_Liaoning	Sinitic	Han_Liaoning653	C2b1a1a1a
Han_Liaoning	Sinitic	Han_Liaoning655	O2a2b1a1a1c1
Han_Liaoning	Sinitic	Han_Liaoning656	C2b1a1
Han_Liaoning	Sinitic	Han_Liaoning659	O1b1a1a1a1b2a1
Han_Liaoning	Sinitic	Han_Liaoning661	N1
Han_Liaoning	Sinitic	Han_Liaoning662	N1b1b
Han_Liaoning	Sinitic	Han_Liaoning664	O2a2b1a2a1a1b1b2b2
Han_Liaoning	Sinitic	Han_Liaoning665	O2a1b1a1a1a1e1a1
Han_Liaoning	Sinitic	Han_Liaoning666	O2a2b1a2a1a1a1a1a1a1a
Han_Liaoning	Sinitic	Han_Liaoning667	O2a2b2a1a
Han_Liaoning	Sinitic	Han_Liaoning668	O2a2a2
Han_Liaoning	Sinitic	Han_Liaoning677	O2a2b2a1b
Han_Liaoning	Sinitic	Han_Liaoning679	O2a2b1a1a1a1a1b1a1b
Han_Liaoning	Sinitic	Han_Liaoning680	DE
Han_Liaoning	Sinitic	Han_Liaoning681	O2a2b1a1a1a1a1a
Han_Liaoning	Sinitic	Han_Liaoning682	O2a1b1a2a1a1
Han_Liaoning	Sinitic	Han_Liaoning685	O2a2b2b1a
Mongolian_InnerMongolia	Mongolic	Mongolian_Erdos101	N1a1a
Mongolian_InnerMongolia	Mongolic	Mongolian_Erdos102	C2a1a
Mongolian_InnerMongolia	Mongolic	Mongolian_Erdos103	C2b1a2a1a1
Mongolian_InnerMongolia	Mongolic	Mongolian_Erdos104	D1a1b1a
Mongolian_InnerMongolia	Mongolic	Mongolian_Erdos105	C2b1a2b2
Mongolian_InnerMongolia	Mongolic	Mongolian_Erdos106	O2a2b1a2a1a1a1
Mongolian_InnerMongolia	Mongolic	Mongolian_Erdos107	G2a1a
Mongolian_InnerMongolia	Mongolic	Mongolian_Erdos108	C2a1a3a6
Mongolian_InnerMongolia	Mongolic	Mongolian_Erdos109	C2b1a2b2
Mongolian_InnerMongolia	Mongolic	Mongolian_Erdos111	C2a1a3a
Mongolian_InnerMongolia	Mongolic	Mongolian_Erdos112	O2a2b1a2a1a1b1b2b1a
Mongolian_InnerMongolia	Mongolic	Mongolian_Erdos113	C2b1a2b2
Mongolian_InnerMongolia	Mongolic	Mongolian_Erdos114	O1b1a2
Mongolian_InnerMongolia	Mongolic	Mongolian_Erdos115	O2a1b1a2a1a1
Mongolian_InnerMongolia	Mongolic	Mongolian_Erdos117	O2a2b1a1a1a1
Mongolian_InnerMongolia	Mongolic	Mongolian_Erdos118	O2a2b1a1a1a3a1
Mongolian_InnerMongolia	Mongolic	Mongolian_Erdos119	C2a1a3a6
Mongolian_InnerMongolia	Mongolic	Mongolian_Erdos120	C2a1a3a
Mongolian_InnerMongolia	Mongolic	Mongolian_Erdos121	C2a1a1b1a
Mongolian_InnerMongolia	Mongolic	Mongolian_Erdos122	R1a1a1b2a2
Mongolian_InnerMongolia	Mongolic	Mongolian_Erdos123	C2a1a1b1a
Mongolian_InnerMongolia	Mongolic	Mongolian_Erdos124	C2a1a1b1a
Mongolian_InnerMongolia	Mongolic	Mongolian_Erdos125	O2a1b1a1a1a1e1a
Mongolian_InnerMongolia	Mongolic	Mongolian_Erdos126	R1a1a1b2a2
Mongolian_InnerMongolia	Mongolic	Mongolian_Erdos127	O2a2a1a2a1a1
Mongolian_InnerMongolia	Mongolic	Mongolian_Erdos129	Q1a1a2
Mongolian_InnerMongolia	Mongolic	Mongolian_Erdos130	O2a1b1a1a1a1e1a1
Mongolian_InnerMongolia	Mongolic	Mongolian_Erdos131	Q1b1a3b
Mongolian_InnerMongolia	Mongolic	Mongolian_Erdos132	C2a1a1b1a
Mongolian_InnerMongolia	Mongolic	Mongolian_Erdos133	C2a1a3a1
Mongolian_InnerMongolia	Mongolic	Mongolian_Erdos135	O2a2b1a1a1a1a1b1a1b
Mongolian_InnerMongolia	Mongolic	Mongolian_Erdos136	O2a2b1a1b
Mongolian_InnerMongolia	Mongolic	Mongolian_Erdos137	O2a2b1a1a1a1
Mongolian_InnerMongolia	Mongolic	Mongolian_Erdos138	D1a1b1a
Mongolian_InnerMongolia	Mongolic	Mongolian_Erdos139	C2b1b1g
Mongolian_InnerMongolia	Mongolic	Mongolian_Erdos140	O2a1b1a1a1a1e1b
Mongolian_InnerMongolia	Mongolic	Mongolian_Erdos142	N1a2a
Mongolian_InnerMongolia	Mongolic	Mongolian_Erdos143	O2a2b1a1a1e2a
Mongolian_InnerMongolia	Mongolic	Mongolian_Erdos144	C2b1b1b
Mongolian_InnerMongolia	Mongolic	Mongolian_Erdos145	C2a1a2a2b
Mongolian_InnerMongolia	Mongolic	Mongolian_Erdos146	J2a1a1b2a
Mongolian_InnerMongolia	Mongolic	Mongolian_Erdos147	O2a1b1a2
Mongolian_InnerMongolia	Mongolic	Mongolian_Erdos148	J2a1a2b
Mongolian_InnerMongolia	Mongolic	Mongolian_Erdos149	E1b1b1a1b1a10a
Mongolian_InnerMongolia	Mongolic	Mongolian_Erdos150	C2b1a1a1a
Mongolian_InnerMongolia	Mongolic	Mongolian_Erdos151	O2a2b1a2a1a1b1b2b2
Mongolian_InnerMongolia	Mongolic	Mongolian_Erdos152	D1a1b1a
Mongolian_InnerMongolia	Mongolic	Mongolian_Erdos153	C2a1a3a
Mongolian_InnerMongolia	Mongolic	Mongolian_Erdos154	O2a2b2a2a2
Mongolian_InnerMongolia	Mongolic	Mongolian_Erdos155	O2a2b2a2a2
Mongolian_InnerMongolia	Mongolic	Mongolian_Erdos156	G2a1a
Mongolian_InnerMongolia	Mongolic	Mongolian_Erdos157	D1a1a1a1
Mongolian_InnerMongolia	Mongolic	Mongolian_Erdos158	D1a1b1a
Mongolian_InnerMongolia	Mongolic	Mongolian_Erdos159	C2a1a3a
Mongolian_InnerMongolia	Mongolic	Mongolian_Erdos160	R1a1a1b2a2
Gelao_Guizhou	Tai_Kadai	Gelao_Daozhen10	O2a1b1a1a1a1k
Gelao_Guizhou	Tai_Kadai	Gelao_Daozhen11	Q1a1a1a1
Gelao_Guizhou	Tai_Kadai	Gelao_Daozhen13	O2a1b1a1a1a1b
Gelao_Guizhou	Tai_Kadai	Gelao_Daozhen14	O1b1a1a1a2
Gelao_Guizhou	Tai_Kadai	Gelao_Daozhen15	O2a1b1a1a1a1d
Gelao_Guizhou	Tai_Kadai	Gelao_Daozhen16	O2a2a1a2a1a1a2a1a1
Gelao_Guizhou	Tai_Kadai	Gelao_Daozhen17	O2a2b1a1a1a1a1b
Gelao_Guizhou	Tai_Kadai	Gelao_Daozhen18	Q1a1a1
Gelao_Guizhou	Tai_Kadai	Gelao_Daozhen19	N1b2
Gelao_Guizhou	Tai_Kadai	Gelao_Daozhen1	O2a2b1a1a1a1a1a1a1
Gelao_Guizhou	Tai_Kadai	Gelao_Daozhen20	O1a1a1a1a1a1
Gelao_Guizhou	Tai_Kadai	Gelao_Daozhen21	C2b1b1b2
Gelao_Guizhou	Tai_Kadai	Gelao_Daozhen22	O2a2b1a2a1a1a2
Gelao_Guizhou	Tai_Kadai	Gelao_Daozhen23	C2b1b1b
Gelao_Guizhou	Tai_Kadai	Gelao_Daozhen24	O2a2b1a1a1a2a1a
Gelao_Guizhou	Tai_Kadai	Gelao_Daozhen25	O1a1a2a1b
Gelao_Guizhou	Tai_Kadai	Gelao_Daozhen26	O2a1b1a1a1a1e1a1
Gelao_Guizhou	Tai_Kadai	Gelao_Daozhen27	O2a1b1a1a1a1a1
Gelao_Guizhou	Tai_Kadai	Gelao_Daozhen28	O2a1b1a1a1a1a1
Gelao_Guizhou	Tai_Kadai	Gelao_Daozhen29	O2a2b1a2a1a1b
Gelao_Guizhou	Tai_Kadai	Gelao_Daozhen2	O2a1b1a1a1a1a1a1a2
Gelao_Guizhou	Tai_Kadai	Gelao_Daozhen30	O2a2b1a1a1a2a1a
Gelao_Guizhou	Tai_Kadai	Gelao_Daozhen31	O1b1a2b1
Gelao_Guizhou	Tai_Kadai	Gelao_Daozhen32	N1b2a1
Gelao_Guizhou	Tai_Kadai	Gelao_Daozhen33	O2a2b1a1b
Gelao_Guizhou	Tai_Kadai	Gelao_Daozhen34	O1b1a2a1
Gelao_Guizhou	Tai_Kadai	Gelao_Daozhen35	O1a1a1b1a
Gelao_Guizhou	Tai_Kadai	Gelao_Daozhen36	O2a2b1a1a1a2a1a
Gelao_Guizhou	Tai_Kadai	Gelao_Daozhen37	Q1a1a1
Gelao_Guizhou	Tai_Kadai	Gelao_Daozhen38	O1a1a1a1a1a1a1
Gelao_Guizhou	Tai_Kadai	Gelao_Daozhen39	O1b1a1a1a1b
Gelao_Guizhou	Tai_Kadai	Gelao_Daozhen3	O2a2b1a1a1a1a1a1a1
Gelao_Guizhou	Tai_Kadai	Gelao_Daozhen40	O2a1b1a1a1a1e1a1
Gelao_Guizhou	Tai_Kadai	Gelao_Daozhen41	O2a2b2a2a2
Gelao_Guizhou	Tai_Kadai	Gelao_Daozhen43	O2a2b1a1a1e2
Gelao_Guizhou	Tai_Kadai	Gelao_Daozhen44	C2b1b1b2
Gelao_Guizhou	Tai_Kadai	Gelao_Daozhen45	O1b1a1a1a1b1
Gelao_Guizhou	Tai_Kadai	Gelao_Daozhen47	O1a1a1a1a1a1d
Gelao_Guizhou	Tai_Kadai	Gelao_Daozhen48	O2a2b1a1a1a1
Gelao_Guizhou	Tai_Kadai	Gelao_Daozhen49	O1a1a1a1a1a1
Gelao_Guizhou	Tai_Kadai	Gelao_Daozhen51	O2a2b1a2a1a1a2a1a
Gelao_Guizhou	Tai_Kadai	Gelao_Daozhen53	O2a1b1a1a1a1e1a
Gelao_Guizhou	Tai_Kadai	Gelao_Daozhen55	O2a1b1a1a1a1
Gelao_Guizhou	Tai_Kadai	Gelao_Daozhen56	C2b1b1b
Gelao_Guizhou	Tai_Kadai	Gelao_Daozhen57	C2b1b1
Gelao_Guizhou	Tai_Kadai	Gelao_Daozhen58	N1a
Gelao_Guizhou	Tai_Kadai	Gelao_Daozhen59	O2a1b1a1a1a1e1a
Gelao_Guizhou	Tai_Kadai	Gelao_Daozhen60	O2a1b1a1
Gelao_Guizhou	Tai_Kadai	Gelao_Daozhen66	C2b1b1b
Gelao_Guizhou	Tai_Kadai	Gelao_Daozhen6	O1a1a1a1a1a1
Gelao_Guizhou	Tai_Kadai	Gelao_Daozhen70	O1a1a1a1a
Gelao_Guizhou	Tai_Kadai	Gelao_Daozhen73	O2a2a1a2a1a1a2a1
Gelao_Guizhou	Tai_Kadai	Gelao_Daozhen7	O2a2b1a1b
Gelao_Guizhou	Tai_Kadai	Gelao_Daozhen80	O1b1a1a1a1b1
Gelao_Guizhou	Tai_Kadai	Gelao_Daozhen82	O1b1a2a1
Gelao_Guizhou	Tai_Kadai	Gelao_Daozhen84	O2a1b1a1a1a1e1a
Gelao_Guizhou	Tai_Kadai	Gelao_Daozhen86	O2a1b2
Gelao_Guizhou	Tai_Kadai	Gelao_Daozhen87	Q1a1a1a1
Gelao_Guizhou	Tai_Kadai	Gelao_Daozhen88	O2a1b1a1a1a1e1
Gelao_Guizhou	Tai_Kadai	Gelao_Daozhen9	N1b2
Mongolian_InnerMongolia	Mongolic	Mongolian_Hohhot179	R1a1a1b2a2
Mongolian_InnerMongolia	Mongolic	Mongolian_Hohhot180	Q1a1a1
Mongolian_InnerMongolia	Mongolic	Mongolian_Hohhot181	O2a1b1a1a1a1
Mongolian_InnerMongolia	Mongolic	Mongolian_Hohhot182	C2a1a3a
Mongolian_InnerMongolia	Mongolic	Mongolian_Hohhot183	O2a1b1a1
Mongolian_InnerMongolia	Mongolic	Mongolian_Hohhot184	O2a1b1a2
Mongolian_InnerMongolia	Mongolic	Mongolian_Hohhot185	C2a1a3a1
Mongolian_InnerMongolia	Mongolic	Mongolian_Hohhot186	C2a1a3a1
Mongolian_InnerMongolia	Mongolic	Mongolian_Hohhot187	Q1a1a1
Mongolian_InnerMongolia	Mongolic	Mongolian_Hohhot188	J2a
Mongolian_InnerMongolia	Mongolic	Mongolian_Hohhot189	J2a
Mongolian_InnerMongolia	Mongolic	Mongolian_Hohhot190	O2a2b1a1a1
Mongolian_InnerMongolia	Mongolic	Mongolian_Hohhot191	C2a1a3a
Mongolian_InnerMongolia	Mongolic	Mongolian_Hohhot192	C2a1a3
Mongolian_InnerMongolia	Mongolic	Mongolian_Hohhot193	D1a1b1a
Mongolian_InnerMongolia	Mongolic	Mongolian_Hohhot194	R1a1a1b2
Mongolian_InnerMongolia	Mongolic	Mongolian_Hohhot195	O2a2b1a2a1a1a2a1a
Mongolian_InnerMongolia	Mongolic	Mongolian_Hohhot196	Q1a1a1
Mongolian_InnerMongolia	Mongolic	Mongolian_Hohhot197	C2b1a1a1a
Mongolian_InnerMongolia	Mongolic	Mongolian_Hohhot198	C2a1a3a6
Mongolian_InnerMongolia	Mongolic	Mongolian_Hohhot199	O2a1b1a1a1a1a1a1
Mongolian_InnerMongolia	Mongolic	Mongolian_Hohhot200	C2a1a3a1
Mongolian_InnerMongolia	Mongolic	Mongolian_Hohhot201	Q1a1a1a
Mongolian_InnerMongolia	Mongolic	Mongolian_Hohhot202	C2a1a3a1
Mongolian_InnerMongolia	Mongolic	Mongolian_Hohhot203	C2a1a3a1
Mongolian_InnerMongolia	Mongolic	Mongolian_Hohhot204	O2a2b1a2a1a1a2a1
Mongolian_InnerMongolia	Mongolic	Mongolian_Hohhot205	D1a1b1a
Mongolian_InnerMongolia	Mongolic	Mongolian_Hohhot206	C2a1a3a
Mongolian_InnerMongolia	Mongolic	Mongolian_Hohhot207	O2a2b1a2a1a1b1b2b2
Mongolian_InnerMongolia	Mongolic	Mongolian_Hohhot208	O2a2b1a1a1a4
Mongolian_InnerMongolia	Mongolic	Mongolian_Hohhot209	O2a2b1a2a1a1a1
Mongolian_InnerMongolia	Mongolic	Mongolian_Hohhot210	N1a2b
Mongolian_InnerMongolia	Mongolic	Mongolian_Hohhot211	O2a1b1a1a1a1a1a1
Mongolian_InnerMongolia	Mongolic	Mongolian_Hohhot212	C2b1a1a1a
Mongolian_InnerMongolia	Mongolic	Mongolian_Hohhot213	O2a2b1a2a2b
Mongolian_InnerMongolia	Mongolic	Mongolian_Hohhot214	E1b1b1a1b1a10a
Mongolian_InnerMongolia	Mongolic	Mongolian_Hohhot215	N1a1a
Mongolian_InnerMongolia	Mongolic	Mongolian_Hohhot216	C2b1a2a2
Mongolian_InnerMongolia	Mongolic	Mongolian_Hohhot217	O2a2b1a1a1a1
Mongolian_InnerMongolia	Mongolic	Mongolian_Hohhot218	C2b1a1a1a
Mongolian_InnerMongolia	Mongolic	Mongolian_Hohhot220	O2a2b1a1a1c1a1
Mongolian_InnerMongolia	Mongolic	Mongolian_Hohhot221	C2a1a3a1
Mongolian_InnerMongolia	Mongolic	Mongolian_Hohhot222	D1a1b1a
Mongolian_InnerMongolia	Mongolic	Mongolian_Hohhot223	O2a1b2
Mongolian_InnerMongolia	Mongolic	Mongolian_Hohhot224	O2a1b1a1a1a1e1a1
Mongolian_InnerMongolia	Mongolic	Mongolian_Hohhot225	O2a2b1a2a2b1a
Mongolian_InnerMongolia	Mongolic	Mongolian_Hohhot229	N1a1a
Mongolian_InnerMongolia	Mongolic	Mongolian_Hohhot230	R1b
Mongolian_InnerMongolia	Mongolic	Mongolian_Hohhot231	C2a1a3a6
Mongolian_InnerMongolia	Mongolic	Mongolian_Hulunbeier101	C2a1a3a1
Mongolian_InnerMongolia	Mongolic	Mongolian_Hulunbeier102	O1b2a1a
Mongolian_InnerMongolia	Mongolic	Mongolian_Hulunbeier103	C2a1a3a
Mongolian_InnerMongolia	Mongolic	Mongolian_Hulunbeier104	O2a2b1a2a2b1a
Mongolian_InnerMongolia	Mongolic	Mongolian_Hulunbeier105	O2a2b1a1a1a1
Mongolian_InnerMongolia	Mongolic	Mongolian_Hulunbeier106	C2b1a1a1a
Mongolian_InnerMongolia	Mongolic	Mongolian_Hulunbeier108	C2a1a2a1
Mongolian_InnerMongolia	Mongolic	Mongolian_Hulunbeier109	O2a2b1a2a1a1b1b2b1
Mongolian_InnerMongolia	Mongolic	Mongolian_Hulunbeier110	C2a1a2a1
Mongolian_InnerMongolia	Mongolic	Mongolian_Hulunbeier111	O2a1b1a1a1a1a1
Mongolian_InnerMongolia	Mongolic	Mongolian_Hulunbeier112	C2a1a3a
Mongolian_InnerMongolia	Mongolic	Mongolian_Hulunbeier113	C2b1a2a1a2
Mongolian_InnerMongolia	Mongolic	Mongolian_Hulunbeier114	O2a1b1a1a1a1e1a
Mongolian_InnerMongolia	Mongolic	Mongolian_Hulunbeier115	O2a2b1a2a1a1a1a1a1a
Mongolian_InnerMongolia	Mongolic	Mongolian_Hulunbeier116	C2a1a2a1
Mongolian_InnerMongolia	Mongolic	Mongolian_Hulunbeier117	O2a1b1a2a1a1a1a
Mongolian_InnerMongolia	Mongolic	Mongolian_Hulunbeier119	O2a2b1a2a1a4a1
Mongolian_InnerMongolia	Mongolic	Mongolian_Hulunbeier120	O2a1b1a2a1a1
Mongolian_InnerMongolia	Mongolic	Mongolian_Hulunbeier121	C2a1a1b1a
Mongolian_InnerMongolia	Mongolic	Mongolian_Hulunbeier122	C2a1a1b1a
Mongolian_InnerMongolia	Mongolic	Mongolian_Hulunbeier123	C2a1a1b1a
Mongolian_InnerMongolia	Mongolic	Mongolian_Hulunbeier124	O2a1b1a2a
Mongolian_InnerMongolia	Mongolic	Mongolian_Hulunbeier125	C2b1a1a1
Mongolian_InnerMongolia	Mongolic	Mongolian_Hulunbeier126	O2a2b1a1a1c1a1a1
Mongolian_InnerMongolia	Mongolic	Mongolian_Hulunbeier127	R1a1a1b2a2
Mongolian_InnerMongolia	Mongolic	Mongolian_Hulunbeier128	C2b1a1a1a1d
Mongolian_InnerMongolia	Mongolic	Mongolian_Hulunbeier129	O1b1a2b1a
Mongolian_InnerMongolia	Mongolic	Mongolian_Hulunbeier130	O2a2b1a1a1e2
Mongolian_InnerMongolia	Mongolic	Mongolian_Hulunbeier131	C2a1
Mongolian_InnerMongolia	Mongolic	Mongolian_Hulunbeier132	O2a2b2a2
Mongolian_InnerMongolia	Mongolic	Mongolian_Hulunbeier133	O2a1b1a1a1a1e1a
Mongolian_InnerMongolia	Mongolic	Mongolian_Hulunbeier134	N1a2b
Mongolian_InnerMongolia	Mongolic	Mongolian_Hulunbeier135	O2a1b2
Mongolian_InnerMongolia	Mongolic	Mongolian_Hulunbeier136	O2a1b2
Mongolian_InnerMongolia	Mongolic	Mongolian_Hulunbeier138	O1b2a1a
Mongolian_InnerMongolia	Mongolic	Mongolian_Hulunbeier139	C2a1a2a1
Mongolian_InnerMongolia	Mongolic	Mongolian_Hulunbeier140	C2a1a2a1
Mongolian_InnerMongolia	Mongolic	Mongolian_Hulunbeier141	C2a1a3a
Mongolian_InnerMongolia	Mongolic	Mongolian_Hulunbeier142	C2a1a3a
Mongolian_InnerMongolia	Mongolic	Mongolian_Hulunbeier143	N1a1a
Mongolian_InnerMongolia	Mongolic	Mongolian_Hulunbeier144	O2a1b1a1a1a1e1b
Mongolian_InnerMongolia	Mongolic	Mongolian_Hulunbeier145	N1b2
Mongolian_InnerMongolia	Mongolic	Mongolian_Hulunbeier146	O2a2b1a2a1a1a2a1a
Mongolian_InnerMongolia	Mongolic	Mongolian_Hulunbeier147	C2a1a3a6
Mongolian_InnerMongolia	Mongolic	Mongolian_Hulunbeier148	C2a1a2a1
Mongolian_InnerMongolia	Mongolic	Mongolian_Hulunbeier150	C2b1a1a1a
Mongolian_InnerMongolia	Mongolic	Mongolian_Hulunbeier151	N1a1a
Mongolian_InnerMongolia	Mongolic	Mongolian_Hulunbeier46	J2a
Mongolian_InnerMongolia	Mongolic	Mongolian_Hulunbeier48	C2a1a3
Mongolian_InnerMongolia	Mongolic	Mongolian_Hulunbeier49	O2a2b1a2a1a4a
Li_Hainan	Tai_Kadai	Li_Qiongzhong100	O1a1a1b
Li_Hainan	Tai_Kadai	Li_Qiongzhong105	O1a1a1b
Li_Hainan	Tai_Kadai	Li_Qiongzhong106	O1b1a1a1a1b2a1a1
Li_Hainan	Tai_Kadai	Li_Qiongzhong107	O1b1a1a1a1b2a1a1
Li_Hainan	Tai_Kadai	Li_Qiongzhong108	O1a1a1b
Li_Hainan	Tai_Kadai	Li_Qiongzhong113	O1b1a1a1a1b2a1a1
Li_Hainan	Tai_Kadai	Li_Qiongzhong115	O1b1a1a1a1b2a1a1
Li_Hainan	Tai_Kadai	Li_Qiongzhong116	O1b1a1a1a1b2a1a1
Li_Hainan	Tai_Kadai	Li_Qiongzhong117	O1b1a1a1a1b2a1a1
Li_Hainan	Tai_Kadai	Li_Qiongzhong118	O1b1a1a1a1b2a1a1
Li_Hainan	Tai_Kadai	Li_Qiongzhong121	O1b1a1a1a1b2a1a1
Li_Hainan	Tai_Kadai	Li_Qiongzhong122	O1a1a2a1a3
Li_Hainan	Tai_Kadai	Li_Qiongzhong123	O1b1a1a1a1b2a1a1
Li_Hainan	Tai_Kadai	Li_Qiongzhong125	O1b1a1a1a1b2a1a1
Li_Hainan	Tai_Kadai	Li_Qiongzhong126	O1b1a1a1a1b2a1a1
Li_Hainan	Tai_Kadai	Li_Qiongzhong127	O1b1a1a1a1b2a1a1
Li_Hainan	Tai_Kadai	Li_Qiongzhong129	O1b1a1a1a1a1a1a1
Li_Hainan	Tai_Kadai	Li_Qiongzhong134	O1b1a1a1a1b2a1a1
Li_Hainan	Tai_Kadai	Li_Qiongzhong135	O1b1a1a1a1b2a1a1
Li_Hainan	Tai_Kadai	Li_Qiongzhong137	O1a1a1b
Li_Hainan	Tai_Kadai	Li_Qiongzhong139	O1a1a1b
Li_Hainan	Tai_Kadai	Li_Qiongzhong142	O1b1a1a1a1b2a1a1
Li_Hainan	Tai_Kadai	Li_Qiongzhong144	O1b1a1a1a1a1b1a
Li_Hainan	Tai_Kadai	Li_Qiongzhong147	O1a1a2a1a
Li_Hainan	Tai_Kadai	Li_Qiongzhong148	O1b1a1a1a1b2a1a1
Li_Hainan	Tai_Kadai	Li_Qiongzhong153	O1a1a2a1a
Li_Hainan	Tai_Kadai	Li_Qiongzhong154	O1b1a1a1a1b2a1a1
Li_Hainan	Tai_Kadai	Li_Qiongzhong168	O1b1a1a1a1b2a1a1
Li_Hainan	Tai_Kadai	Li_Qiongzhong169	O1a1a2a1a
Li_Hainan	Tai_Kadai	Li_Qiongzhong175	O1b1a1a1a1b1b
Li_Hainan	Tai_Kadai	Li_Qiongzhong179	O1a1a2a1a
Li_Hainan	Tai_Kadai	Li_Qiongzhong182	O1a1a1b
Li_Hainan	Tai_Kadai	Li_Qiongzhong185	O1b1a1a1a1a1b1a
Li_Hainan	Tai_Kadai	Li_Qiongzhong186	O2a1a1a1
Li_Hainan	Tai_Kadai	Li_Qiongzhong189	O1b1a1a1a1b2a1a1
Li_Hainan	Tai_Kadai	Li_Qiongzhong190	O1b1a1a1a1a1b1a
Li_Hainan	Tai_Kadai	Li_Qiongzhong191	O1a1a1b
Li_Hainan	Tai_Kadai	Li_Qiongzhong192	O1b1a1a1a1b2a1a1
Li_Hainan	Tai_Kadai	Li_Qiongzhong194	O1b1a1a1a1b2a1a1
Li_Hainan	Tai_Kadai	Li_Qiongzhong196	O2a1b1a1a1a1a1a1
Li_Hainan	Tai_Kadai	Li_Qiongzhong197	O1b1a1a1a1a1a1a1
Li_Hainan	Tai_Kadai	Li_Qiongzhong198	O1b1a1a1a1a1a1a1
Li_Hainan	Tai_Kadai	Li_Qiongzhong199	O1b1a1a1a1b2a1a1
Li_Hainan	Tai_Kadai	Li_Qiongzhong203	O1a1a2a1a
Li_Hainan	Tai_Kadai	Li_Qiongzhong204	O1b1a1a1a1a1b1a
Li_Hainan	Tai_Kadai	Li_Qiongzhong207	O1a1a1b
Li_Hainan	Tai_Kadai	Li_Qiongzhong210	O1b1a1a1a1b2a1a1
Li_Hainan	Tai_Kadai	Li_Qiongzhong211	O2a1b1a1a1a1
Li_Hainan	Tai_Kadai	Li_Qiongzhong212	O1b1a1a1a1b1b
Li_Hainan	Tai_Kadai	Li_Qiongzhong217	O1a1a1b
Li_Hainan	Tai_Kadai	Li_Qiongzhong89	C2b1a1a1a
Li_Hainan	Tai_Kadai	Li_Qiongzhong91	O1b1a1a1a1a1a1a1
Li_Hainan	Tai_Kadai	Li_Qiongzhong92	O1a1a1b
Li_Hainan	Tai_Kadai	Li_Qiongzhong93	O1a1a1b
Li_Hainan	Tai_Kadai	Li_Qiongzhong94	O1a1a1b
Li_Hainan	Tai_Kadai	Li_Qiongzhong95	O1a1a1a1a1a1a
Li_Hainan	Tai_Kadai	Li_Qiongzhong97	O1a1a2a1a
Li_Hainan	Tai_Kadai	Li_Qiongzhong98	O1a2
Li_Hainan	Tai_Kadai	Li_Qiongzhong99	O1a1a2a1a
Hui_Gansu	Sinitic_Hui	Hui_Wuzhong12	R1a1a1b2a2
Hui_Gansu	Sinitic_Hui	Hui_Wuzhong13	Q2a1a
Hui_Gansu	Sinitic_Hui	Hui_Wuzhong15	O2a2b1a2a1a1b1b2b2
Hui_Gansu	Sinitic_Hui	Hui_Wuzhong16	O2a1b1a1a1a1
Hui_Gansu	Sinitic_Hui	Hui_Wuzhong17	O2a2b1a2a1a1b1b2b1
Hui_Gansu	Sinitic_Hui	Hui_Wuzhong1	Q1a1a1b
Hui_Gansu	Sinitic_Hui	Hui_Wuzhong20	H
Hui_Gansu	Sinitic_Hui	Hui_Wuzhong21	O2a1a1b1a2
Hui_Gansu	Sinitic_Hui	Hui_Wuzhong22	Q1a1a1b
Hui_Gansu	Sinitic_Hui	Hui_Wuzhong24	R1a1a1b2
Hui_Gansu	Sinitic_Hui	Hui_Wuzhong25	O2a2a1a2a1a1a
Hui_Gansu	Sinitic_Hui	Hui_Wuzhong26	O2a2b1a2a1a1a2a1a1a
Hui_Gansu	Sinitic_Hui	Hui_Wuzhong2	O2a2b2a1b1
Hui_Gansu	Sinitic_Hui	Hui_Wuzhong31	N1a2a1a2
Hui_Gansu	Sinitic_Hui	Hui_Wuzhong32	O1a1a2a1a
Hui_Gansu	Sinitic_Hui	Hui_Wuzhong33	O2a1a1a1
Hui_Gansu	Sinitic_Hui	Hui_Wuzhong36	O2a1b1a1a1a1
Hui_Gansu	Sinitic_Hui	Hui_Wuzhong37	O1b2a1a
Hui_Gansu	Sinitic_Hui	Hui_Wuzhong47	O2a1b1a2a1a3
Hui_Gansu	Sinitic_Hui	Hui_Wuzhong49	N1b2
Hui_Gansu	Sinitic_Hui	Hui_Wuzhong4	J2a1a2a1
Hui_Gansu	Sinitic_Hui	Hui_Wuzhong52	O2a2b1a2a1a1a1a1a1
Hui_Gansu	Sinitic_Hui	Hui_Wuzhong53	O1a1a1a1a1a1a
Hui_Gansu	Sinitic_Hui	Hui_Wuzhong55	O2a2b1a2a1a1b1a
Hui_Gansu	Sinitic_Hui	Hui_Wuzhong57	R1a1a1b2a2
Hui_Gansu	Sinitic_Hui	Hui_Wuzhong58	O2a2b1a1a1c1a1
Hui_Gansu	Sinitic_Hui	Hui_Wuzhong59	J2a1a1b2a
Hui_Gansu	Sinitic_Hui	Hui_Wuzhong5	O1a1a1a1a
Hui_Gansu	Sinitic_Hui	Hui_Wuzhong61	H
Hui_Gansu	Sinitic_Hui	Hui_Wuzhong62	H1a1
Hui_Gansu	Sinitic_Hui	Hui_Wuzhong68	N1a2a1a2
Hui_Gansu	Sinitic_Hui	Hui_Wuzhong6	J1
Hui_Gansu	Sinitic_Hui	Hui_Wuzhong70	J2a1a1b2a
Hui_Gansu	Sinitic_Hui	Hui_Wuzhong71	O2a2b1a1a1c
Hui_Gansu	Sinitic_Hui	Hui_Wuzhong72	O2a1b1a2a1a1
Hui_Gansu	Sinitic_Hui	Hui_Wuzhong73	D1a1b1a
Hui_Gansu	Sinitic_Hui	Hui_Wuzhong74	O2a2b1a1a1
Hui_Gansu	Sinitic_Hui	Hui_Wuzhong77	G2b1
Hui_Gansu	Sinitic_Hui	Hui_Wuzhong78	O1b1a2a1
Hui_Gansu	Sinitic_Hui	Hui_Wuzhong7	N1a2a
Hui_Gansu	Sinitic_Hui	Hui_Wuzhong80	O2a1b1a1a1a1a1
Hui_Gansu	Sinitic_Hui	Hui_Wuzhong81	N1b2
Hui_Gansu	Sinitic_Hui	Hui_Wuzhong83	O2a2b1a1a1a1a1b1a1a
Hui_Gansu	Sinitic_Hui	Hui_Wuzhong89	I2a2b
Hui_Gansu	Sinitic_Hui	Hui_Wuzhong8	O2a2b1a1a1c
Hui_Gansu	Sinitic_Hui	Hui_Wuzhong90	R1a1a1b2a2
Hui_Gansu	Sinitic_Hui	Hui_Wuzhong93	O2a1b1a2a1a1
Hui_Gansu	Sinitic_Hui	Hui_Wuzhong94	J2a
Hui_Gansu	Sinitic_Hui	Hui_Wuzhong95	O2a2a1a1a1
Hui_Gansu	Sinitic_Hui	Hui_Wuzhong98	C2b1a1a1a
Han_Shanxi	Sinitic	Han_SX11	C2a1a1b1a
Han_Henan	Sinitic	Han_HN22	C2a1a1b1a
Han_Henan	Sinitic	Han_HN14	C2a1a1b1a
Han_Hebei	Sinitic	Han_HeB29	C2a1a1b1a
Han_Shaanxi	Sinitic	Han_SaX25	C2a1a1b1b
Han_Shanxi	Sinitic	Han_SX13	C2a1a1b1b
Han_Shaanxi	Sinitic	Han_SaX22	C2a1a1b1b
Han_Hubei	Sinitic	Han_HB12	C2a1a1b1b
Han_Anhui	Sinitic	Han_BJ17	C2a1a1b1b
Han_Shaanxi	Sinitic	Han_SaX26	C2a1a1b1b
Han_InnerMongolia	Sinitic	Han_IM8	C2a1a1b1b
Han_Anhui	Sinitic	Han_AH19	C2a1a
Han_Shaanxi	Sinitic	Han_SaX15	C2a1a2a2b
Han_Shanxi	Sinitic	Han_SX24	C2a1a2a2b
Han_InnerMongolia	Sinitic	Han_IM12	C2a1a2a2b
Han_Shanxi	Sinitic	Han_SX5	C2a1a2a2b
Han_Shaanxi	Sinitic	Han_SaX4	C2a1a2a2b
Han_Shaanxi	Sinitic	Han_SaX5	C2a1a2a2b
Han_Shaanxi	Sinitic	Han_SaX10	C2a1a2a2b
Han_Shaanxi	Sinitic	Han_SaX16	C2a1a2a2b
Han_Anhui	Sinitic	Han_BJ18	C2a1a2a2b
Han_Shandong	Sinitic	Han_SD53	C2a1a2a2b
Han_InnerMongolia	Sinitic	Han_IM10	C2a1a2a2b
Han_Shandong	Sinitic	Han_SD108	C2a1a2a2b
Han_Shandong	Sinitic	Han_SD54	C2a1a2a2b
Han_InnerMongolia	Sinitic	Han_IM13	C2a1a3
Han_Shandong	Sinitic	Han_SD84	C2b1a1a1a1d
Han_Shaanxi	Sinitic	Han_SaX1	C2b1a1a1a
Han_Hubei	Sinitic	Han_HB15	C2b1a1a1a
Han_Yunnan	Sinitic	Han_YN8	C2b1a1a1
Han_Hubei	Sinitic	Han_HB11	C2b1a1a1
Han_Liaoning	Sinitic	Han_LN3	C2b1a1a1
Han_Shandong	Sinitic	Han_SD40	C2b1a1
Han_Heilongjiang	Sinitic	Han_HLJ17	C2b1a2a1a2
Han_Jiangsu	Sinitic	Han_JS41	C2b1a2a1
Han_Hubei	Sinitic	Han_HB4	C2b1a2a1a1
Han_Heilongjiang	Sinitic	Han_HLJ18	C2b1a2a1a1
Hui_Gansu	Sinitic_Hui	Hui_SX10	C2b1a2a2b1a2
Han_Anhui	Sinitic	Han_AH14	C2b1a2a2b1a2
Han_Tianjin	Sinitic	Han_TJ14	C2b1a2a2b
Manchu_Liaoning	Tungusic	Manchu_BJ19	C2b1a2a2b
Han_Shandong	Sinitic	Han_SD38	C2b1a2a2
Han_Hunan	Sinitic	Han_HuN2	C2b1a2a2
Han_Jilin	Sinitic	Han_JL8	C2b1a2a2
Han_Shandong	Sinitic	Han_SD45	C2b1a2b
Han_Anhui	Sinitic	Han_AH15	C2b1a2b2
Han_Hunan	Sinitic	Han_HuN6	C2b1a2b2
Han_Jiangsu	Sinitic	Han_JS47	C2b1a2b2
Han_Anhui	Sinitic	Han_BJ22	C2b1b2
Han_Shandong	Sinitic	Han_SD78	C2b1b2
Han_Heilongjiang	Sinitic	Han_HLJ14	C2b1b2
Han_Sichuan	Sinitic	Han_SC10	C2b1b1b2a1
Han_Hebei	Sinitic	Han_HeB50	C2b1b1b2a1
Han_Jiangsu	Sinitic	Han_JS12	C2b1b1b
Han_Shandong	Sinitic	Han_SD10	C2b1b1b
Han_Hubei	Sinitic	Han_HB25	C2b1b1b
Han_Yunnan	Sinitic	Han_YN3	C2b1b1g
Han_Henan	Sinitic	Han_HN4	C2b1b1g
Manchu_Liaoning	Tungusic	Manchu_SD104	C2b1b1g
Han_Shaanxi	Sinitic	Han_SaX6	C2b1b1
Han_Sichuan	Sinitic	Han_SC7	C2b1b1
Han_Sichuan	Sinitic	Han_SC1	C2b1b1
Han_Anhui	Sinitic	Han_AH6	C2b2
Han_Henan	Sinitic	Han_HN11	D1a1b1a
Han_Liaoning	Sinitic	Han_LN5	D1
Han_Hebei	Sinitic	Han_HeB41	D1
Han_Hunan	Sinitic	Han_HuN29	D1a1a1b2
Han_Hebei	Sinitic	Han_HeB9	D1a1a1a1
Han_Henan	Sinitic	Han_HN9	D1a1a1a1a1
Han_Shandong	Sinitic	Han_SD33	E1b1
Han_Shandong	Sinitic	Han_SD41	G
Han_Hebei	Sinitic	Han_HeB5	I2
Han_Liaoning	Sinitic	Han_LN18	J1
Han_Shanxi	Sinitic	Han_SX21	J2
Han_Shanxi	Sinitic	Han_SX33	J2
Han_Shandong	Sinitic	Han_SD102	N1b1b
Han_Fujian	Sinitic	Han_FJ4	N1b1b
Han_Jiangsu	Sinitic	Han_JS6	N1b1b
Han_Zhejiang	Sinitic	Han_ZJ5	N1b1a2b1a
Han_Hunan	Sinitic	Han_HuN1	N1b1a2b1a
Han_Jiangsu	Sinitic	Han_JS17	N1b1a2b
Han_Anhui	Sinitic	Han_AH11	N1b1
Han_Yunnan	Sinitic	Han_YN2	N1b2
Han_Sichuan	Sinitic	Han_SC25	N1b2a1
Han_Chongqing	Sinitic	Han_CQ4	N1b2
Han_Chongqing	Sinitic	Han_CQ3	N1b2
Han_Hebei	Sinitic	Han_HeB21	N1b
Han_Hunan	Sinitic	Han_HuN39	N1b
Han_Hebei	Sinitic	Han_HeB26	N1b
Han_Gansu	Sinitic	Han_GS7	N1a1a1a1a4
Han_Hubei	Sinitic	Han_HB1	N1a1a3
Han_Jiangsu	Sinitic	Han_JS5	N1a1a3
Han_Jiangsu	Sinitic	Han_JS46	N1a
Han_Hubei	Sinitic	Han_HB22	N1a2a
Han_Henan	Sinitic	Han_HN2	N1a2a
Han_Shaanxi	Sinitic	Han_SaX18	N1a2a1a2
Han_Henan	Sinitic	Han_HN39	N1a2a1a2
Han_Shanxi	Sinitic	Han_SX27	N1a2a
Han_Shandong	Sinitic	Han_SD59	N1a2
Han_Guangdong	Sinitic	Han_GD12	O1a
Han_Shandong	Sinitic	Han_SD105	O1a
Han_Anhui	Sinitic	Han_AH16	O1a
Han_InnerMongolia	Sinitic	Han_IM15	O1a
Han_Anhui	Sinitic	Han_BJ3	O1a1b
Han_Guizhou	Sinitic	Han_GZ10	O1a1a2a1a
Han_Jiangsu	Sinitic	Han_JS16	O1a1a2a1a
Han_Hubei	Sinitic	Han_HB24	O1a1a2a1a
Han_Guangdong	Sinitic	Han_GD5	O1a1a2
Han_Liaoning	Sinitic	Han_LN2	O1a1a1b1b
Han_Yunnan	Sinitic	Han_YN9	O1a1a1b1b
Han_Henan	Sinitic	Han_HN5	O1a1a1b
Han_Hubei	Sinitic	Han_HB17	O1a1a1b1a
Han_Jiangxi	Sinitic	Han_JX22	O1a1a1b1a
Han_Jiangxi	Sinitic	Han_JX26	O1a1a1b1a
Han_Hebei	Sinitic	Han_HeB31	O1a1a1b1a
Han_Sichuan	Sinitic	Han_SC30	O1a1a1b
Han_Hunan	Sinitic	Han_HuN24	O1a1a1b
Han_Liaoning	Sinitic	Han_LN25	O1a1a1a1a1a
Han_Hunan	Sinitic	Han_HuN15	O1a1a1a1a1a1a3
Han_Jiangsu	Sinitic	Han_JS11	O1a1a1a1a1a1a1
Han_Sichuan	Sinitic	Han_SC16	O1a1a1a1a1a1a9
Han_Jiangxi	Sinitic	Han_JX23	O1a1a1a1a1a1a
Han_Liaoning	Sinitic	Han_LN1	O1a1a1a1a1a1a12
Han_Shaanxi	Sinitic	Han_SaX8	O1a1a1a1a1a1e
Han_Jiangsu	Sinitic	Han_JS27	O1a1a1a1a1a1e
Han_Yunnan	Sinitic	Han_YN12	O1a1a1a1a1a1e
Han_Chongqing	Sinitic	Han_CQ13	O1a1a1a1a1a1e
Han_Anhui	Sinitic	Han_AH1	O1a1a1a1a1a1d
Han_Sichuan	Sinitic	Han_SC23	O1a1a1a1a1a1c
Han_Hunan	Sinitic	Han_HuN16	O1a1a1a1a1a1c
Han_Sichuan	Sinitic	Han_SC33	O1a1a1a1a1a1
Han_Chongqing	Sinitic	Han_CQ12	O1a1a1a1a1a1b
Han_Guangdong	Sinitic	Han_GD33	O1a1a1a1a1a1b
Han_Guangdong	Sinitic	Han_GD10	O1a1a1a1a1a1
Han_Guizhou	Sinitic	Han_GZ11	O1a1a1a1a1
Han_Hunan	Sinitic	Han_HuN4	O1a1a1a1a1
Han_Jiangsu	Sinitic	Han_JS1	O1a1a1a1a1
Han_Shandong	Sinitic	Han_SD32	O1a1a1a
Han_Hebei	Sinitic	Han_HeB40	O1b2a1a1
Han_Sichuan	Sinitic	Han_SC9	O1b2a1a
Han_Jilin	Sinitic	Han_JL4	O1b2a1a2a
Han_Hubei	Sinitic	Han_HB5	O1b2a1a2b
Han_Hunan	Sinitic	Han_HuN5	O1b2a1a2b
Han_Chongqing	Sinitic	Han_CQ5	O1b2a1a2b
Han_Hunan	Sinitic	Han_HuN35	O1b2a1a2b
Han_Shanxi	Sinitic	Han_SX18	O1b2a1a2b
Han_Jilin	Sinitic	Han_JL7	O1b2a1a
Han_Shandong	Sinitic	Han_SD55	O1b
Han_Shandong	Sinitic	Han_SD96	O1b1a2a1
Han_Jiangsu	Sinitic	Han_JS40	O1b1a2a1
Han_Jiangsu	Sinitic	Han_JS4	O1b1a2a1
Han_Anhui	Sinitic	Han_AH17	O1b1a2a1
Manchu_Liaoning	Tungusic	Manchu_GD7	O1b1a2a1
Han_Liaoning	Sinitic	Han_LN27	O1b1a2a1
Han_Jiangsu	Sinitic	Han_JS50	O1b1a2a1a
Han_Jiangsu	Sinitic	Han_JS22	O1b1a2a1
Han_InnerMongolia	Sinitic	Han_IM1	O1b1a2a
Han_InnerMongolia	Sinitic	Han_IM2	O1b1a2a
Han_InnerMongolia	Sinitic	Han_IM3	O1b1a2
Han_InnerMongolia	Sinitic	Han_IM4	O1b1a2a
Han_Shandong	Sinitic	Han_SD80	O1b1a2a
Han_Shandong	Sinitic	Han_SD76	O1b1a2a
Han_Shandong	Sinitic	Han_SD81	O1b1a2a
Han_Shandong	Sinitic	Han_SD82	O1b1a2a
Han_Hubei	Sinitic	Han_HB18	O1b1a2a
Han_Anhui	Sinitic	Han_AH12	O1b1a2b1
Han_Shaanxi	Sinitic	Han_SaX19	O1b1a2
Han_Shaanxi	Sinitic	Han_SaX21	O1b1a2
Han_Shaanxi	Sinitic	Han_SaX20	O1b1a2
Han_Hunan	Sinitic	Han_HuN27	O1b1a1a1a1b1a1
Han_Sichuan	Sinitic	Han_SC28	O1b1a1a1a1b1a1
Han_Heilongjiang	Sinitic	Han_HLJ6	O1b1a1a1a1b1a1
Han_Sichuan	Sinitic	Han_SC4	O1b1a1a1a1b1
Han_Guangdong	Sinitic	Han_GD36	O1b1a1a1a1b1b
Han_Guangdong	Sinitic	Han_GD35	O1b1a1a1a1b1b
Han_Sichuan	Sinitic	Han_SC31	O1b1a1a1a1b2a
Han_Guangdong	Sinitic	Han_GD16	O1b1a1a1a1b2a
Han_Hebei	Sinitic	Han_HeB42	O1b1a1a1a1a1a1a1
Han_Hubei	Sinitic	Han_HB3	O1b1a1a1a1a1a
Han_Chongqing	Sinitic	Han_CQ17	O1b1a1a1a1a1b1a1
Han_Anhui	Sinitic	Han_AH4	O1b1a1a1a1a1b1a1
Han_Hunan	Sinitic	Han_HuN38	O1b1a1a1
Han_Sichuan	Sinitic	Han_SC21	O1b1a1a1b1c
Han_Henan	Sinitic	Han_HN38	O1b1a1a
Han_Chongqing	Sinitic	Han_CQ18	O1b1a1b1a1a1
Han_Jiangsu	Sinitic	Han_JS38	O1b1a1b1
Han_Chongqing	Sinitic	Han_CQ8	O1b1a1b1
Han_Hunan	Sinitic	Han_HuN7	O2a1a1b1a2a
Han_Shandong	Sinitic	Han_SD107	O2a1a
Han_Shanxi	Sinitic	Han_SX30	O2a1a
Han_Shandong	Sinitic	Han_SD90	O2a1a
Han_Henan	Sinitic	Han_HN33	O2a1a
Han_Zhejiang	Sinitic	Han_ZJ1	O2a1a
Han_Chongqing	Sinitic	Han_CQ21	O2a1a
Han_Liaoning	Sinitic	Han_LN15	O2a1a
Han_Zhejiang	Sinitic	Han_ZJ3	O2a1a1a1
Han_Jiangsu	Sinitic	Han_JS24	O2a1a1a1
Han_Guangdong	Sinitic	Han_GD13	O2a1a1a1
Han_Liaoning	Sinitic	Han_LN23	O2a1a1a1
Han_Hubei	Sinitic	Han_HB6	O2a1a
Han_Shandong	Sinitic	Han_SD39	O2a1b1a1a1a1
Han_Jiangsu	Sinitic	Han_JS15	O2a1b1a1a1a1c
Han_Chongqing	Sinitic	Han_CQ6	O2a1b1a1a1a1c
Han_Shanxi	Sinitic	Han_SX20	O2a1b1a1a1a1c
Han_Liaoning	Sinitic	Han_LN17	O2a1b1a1a1a1c
Han_Shanxi	Sinitic	Han_SX31	O2a1b1a1a1a1c
Han_Heilongjiang	Sinitic	Han_HLJ16	O2a1b1a1a1a1a
Han_Shaanxi	Sinitic	Han_SaX11	O2a1b1a1a1a1a
Han_Liaoning	Sinitic	Han_LN13	O2a1b1a1a1a1a
Han_Yunnan	Sinitic	Han_YN11	O2a1b1a1a1a1a
Han_Hubei	Sinitic	Han_HB10	O2a1b1a1a1a1a1a1a1
Han_Jiangsu	Sinitic	Han_JS45	O2a1b1a1a1a1a1a1a1
Han_Jiangsu	Sinitic	Han_JS44	O2a1b1a1a1a1a1a1a2
Han_Henan	Sinitic	Han_HN18	O2a1b1a1a1a1a1a1a2
Han_Guangdong	Sinitic	Han_GD37	O2a1b1a1a1a1a1a1
Han_Jiangxi	Sinitic	Han_JX30	O2a1b1a1a1a1a1a1
Han_Hunan	Sinitic	Han_HuN33	O2a1b1a1a1a1a1a1
Han_Zhejiang	Sinitic	Han_ZJ11	O2a1b1a1a1a1a1a1
Han_Guangdong	Sinitic	Han_GD29	O2a1b1a1a1a1a1a1
Han_Jiangxi	Sinitic	Han_JX28	O2a1b1a1a1a1a1a1
Han_Hebei	Sinitic	Han_HeB8	O2a1b1a1a1a1a1a1
Han_Shandong	Sinitic	Han_SD1	O2a1b1a1a1a1a1a1
Han_Tianjin	Sinitic	Han_TJ5	O2a1b1a1a1a1a1a1
Han_Shandong	Sinitic	Han_SD6	O2a1b1a1a1a1a1a1
Han_Henan	Sinitic	Han_HN23	O2a1b1a1a1a1a1a1
Han_Henan	Sinitic	Han_HN8	O2a1b1a1a1a1a1a1
Han_Henan	Sinitic	Han_HN42	O2a1b1a1a1a1a1a1
Han_Anhui	Sinitic	Han_BJ8	O2a1b1a1a1a1a1a1
Han_Hebei	Sinitic	Han_HeB20	O2a1b1a1a1a1a1a1
Han_Jilin	Sinitic	Han_JL14	O2a1b1a1a1a1a1a1
Han_Jiangsu	Sinitic	Han_JS30	O2a1b1a1a1a1a1a1
Han_Tianjin	Sinitic	Han_TJ12	O2a1b1a1a1a1a1a1
Han_Anhui	Sinitic	Han_BJ27	O2a1b1a1a1a1a1a1
Han_Shandong	Sinitic	Han_SD103	O2a1b1a1a1a1a1a1
Han_Anhui	Sinitic	Han_BJ23	O2a1b1a1a1a1a1a1
Han_Chongqing	Sinitic	Han_CQ19	O2a1b1a1a1a1a1a1
Han_Hebei	Sinitic	Han_HeB35	O2a1b1a1a1a1a1a1
Han_Shandong	Sinitic	Han_SD48	O2a1b1a1a1a1a1a1
Han_Shandong	Sinitic	Han_SD89	O2a1b1a1a1a1a1a1
Han_Henan	Sinitic	Han_HN3	O2a1b1a1a1a1a1a1
Han_Tianjin	Sinitic	Han_TJ8	O2a1b1a1a1a1a1a1
Han_Anhui	Sinitic	Han_BJ21	O2a1b1a1a1a1a1a1
Hui_Gansu	Sinitic_Hui	Hui_TJ11	O2a1b1a1a1a1a1a1
Han_Tianjin	Sinitic	Han_TJ13	O2a1b1a1a1a1a1a1
Han_Shandong	Sinitic	Han_SD12	O2a1b1a1a1a1a1a1
Han_Shanxi	Sinitic	Han_SX19	O2a1b1a1a1a1a1a1
Han_Hebei	Sinitic	Han_HeB55	O2a1b1a1a1a1a1a1
Mongolian_InnerMongolia	Mongolic	Mongolian_IM11	O2a1b1a1a1a1a1a1
Han_Hebei	Sinitic	Han_HeB34	O2a1b1a1a1a1a1a1
Han_Sichuan	Sinitic	Han_SC5	O2a1b1a1a1a1a1a1
Han_Hunan	Sinitic	Han_HuN10	O2a1b1a1a1a1a1a1
Han_Hunan	Sinitic	Han_HuN28	O2a1b1a1a1a1a1a1
Han_Henan	Sinitic	Han_HN43	O2a1b1a1a1a1a1a1
Han_Sichuan	Sinitic	Han_SC15	O2a1b1a1a1a1a1a1
Han_Shaanxi	Sinitic	Han_SaX23	O2a1b1a1a1a1a1
Han_Shandong	Sinitic	Han_SD30	O2a1b1a1a1a1a1
Han_Shandong	Sinitic	Han_SD56	O2a1b1a1a1a1a1
Han_Sichuan	Sinitic	Han_SC3	O2a1b1a1a1a1a1
Han_Henan	Sinitic	Han_HN21	O2a1b1a1a1a1a1
Han_Shanxi	Sinitic	Han_SX15	O2a1b1a1a1a1a1b1a
Han_Jiangsu	Sinitic	Han_JS34	O2a1b1a1a1a1a1b1a
Han_Hebei	Sinitic	Han_HeB6	O2a1b1a1a1a1a1b1a
Han_Shanxi	Sinitic	Han_SX28	O2a1b1a1a1a1a1
Han_Heilongjiang	Sinitic	Han_HLJ9	O2a1b1a1a1a1a1
Han_Anhui	Sinitic	Han_BJ6	O2a1b1a1a1a1a1
Han_Liaoning	Sinitic	Han_LN24	O2a1b1a1a1a1a1
Han_Hubei	Sinitic	Han_HB7	O2a1b1a1a1a1a
Han_Hebei	Sinitic	Han_HeB27	O2a1b1a1a1a1a
Han_Jiangxi	Sinitic	Han_JX19	O2a1b1a1a1a1g
Han_Jiangxi	Sinitic	Han_JX25	O2a1b1a1a1a1g
Han_Shandong	Sinitic	Han_SD7	O2a1b1a1a1a1i
Han_Jiangsu	Sinitic	Han_JS3	O2a1b1a1a1a1
Han_Sichuan	Sinitic	Han_SC20	O2a1b1a1a1a1
Han_Liaoning	Sinitic	Han_LN28	O2a1b1a1a1a1b1a1b
Han_Liaoning	Sinitic	Han_LN33	O2a1b1a1a1a1b1a1b
Han_Gansu	Sinitic	Han_GS6	O2a1b1a1a1a1b1a1b
Han_Shandong	Sinitic	Han_SD25	O2a1b1a1a1a1b1a1b
Han_Shaanxi	Sinitic	Han_SaX3	O2a1b1a1a1a1b1a1c
Han_Hebei	Sinitic	Han_HeB39	O2a1b1a1a1a1b1a1c
Han_Chongqing	Sinitic	Han_CQ22	O2a1b1a1a1a1b1a1
Han_Jiangxi	Sinitic	Han_JX10	O2a1b1a1a1a1d
Han_Shandong	Sinitic	Han_SD21	O2a1b1a1a1a1e1a
Han_Shandong	Sinitic	Han_SD44	O2a1b1a1a1a1e1a
Han_Liaoning	Sinitic	Han_LN20	O2a1b1a1a1a1e1a
Han_Jiangsu	Sinitic	Han_JS20	O2a1b1a1a1a1e1a
Han_Chongqing	Sinitic	Han_CQ20	O2a1b1a1a1a1e1a
Han_Shandong	Sinitic	Han_SD19	O2a1b1a1a1a1e1a1
Han_Hebei	Sinitic	Han_HeB32	O2a1b1a1a1a1e1a1
Han_Shanxi	Sinitic	Han_SX26	O2a1b1a1a1a1e1a1
Han_Jiangxi	Sinitic	Han_JX24	O2a1b1a1a1a1e1a1
Han_Jiangsu	Sinitic	Han_JS39	O2a1b1a1a1a1e1a1
Han_Heilongjiang	Sinitic	Han_HLJ13	O2a1b1a1a1a1e1
Han_Liaoning	Sinitic	Han_LN7	O2a1b1a1a1a1e1
Han_Shandong	Sinitic	Han_SD74	O2a1b1a1a1a1e1
Han_Shandong	Sinitic	Han_SD36	O2a1b1a1a1a1e
Han_Shandong	Sinitic	Han_SD47	O2a1b1a1a1a1e
Han_Shandong	Sinitic	Han_SD79	O2a1b1a1a1a1e
Han_Jiangsu	Sinitic	Han_JS48	O2a1b1a1a1a1
Han_Shaanxi	Sinitic	Han_SaX24	O2a1b1a1a1a1f1
Han_Hebei	Sinitic	Han_HeB49	O2a1b1a1a1a1f1
Han_Shanxi	Sinitic	Han_SX7	O2a1b1a1a1a1f1
Han_Shandong	Sinitic	Han_SD27	O2a1b1a1a1a1
Han_Shandong	Sinitic	Han_SD28	O2a1b1a1a1a1
Han_Henan	Sinitic	Han_HN37	O2a1b1a1a1a1
Han_Hubei	Sinitic	Han_HB19	O2a1b1a1a1a1
Han_Jiangsu	Sinitic	Han_JS35	O2a1b1a1a1a1
Han_InnerMongolia	Sinitic	Han_IM9	O2a1b1a1
Han_Henan	Sinitic	Han_HN41	O2a1b1a1
Han_Shanxi	Sinitic	Han_SX2	O2a1b1a2a1a1
Han_Tianjin	Sinitic	Han_TJ6	O2a1b1a2a1a1
Han_Chongqing	Sinitic	Han_CQ7	O2a1b1a2a1a1
Han_Heilongjiang	Sinitic	Han_HLJ15	O2a1b1a2a1a1
Han_Jiangxi	Sinitic	Han_JX16	O2a1b1a2a1a1
Han_Anhui	Sinitic	Han_AH8	O2a1b1a2a1a1
Han_Anhui	Sinitic	Han_AH3	O2a1b1a2a1a1
Han_Jiangsu	Sinitic	Han_JS23	O2a1b1a2a1a1
Han_Sichuan	Sinitic	Han_SC18	O2a1b1a2a1a3b
Han_Jiangxi	Sinitic	Han_JX2	O2a1b1a2a1a3b
Han_Anhui	Sinitic	Han_AH20	O2a1b1a2a1a3b
Han_Jiangsu	Sinitic	Han_JS42	O2a1b1a2a1a3b
Han_Jiangsu	Sinitic	Han_JS37	O2a1b1a2a1a3b
Han_Hunan	Sinitic	Han_HuN25	O2a1b1a2a1a3b
Han_Shanxi	Sinitic	Han_SX22	O2a1b1a2a
Han_Heilongjiang	Sinitic	Han_HLJ5	O2a1b1a2a
Han_Shanxi	Sinitic	Han_SX14	O2a1b1a2a
Han_Henan	Sinitic	Han_HN12	O2a1b1a2
Han_Henan	Sinitic	Han_HN25	O2a1b1a2
Han_Shanxi	Sinitic	Han_SX1	O2a1b1a2
Han_Hebei	Sinitic	Han_HeB13	O2a1b1a2
Han_Shandong	Sinitic	Han_SD97	O2a1b1a2
Han_Sichuan	Sinitic	Han_SC19	O2a1b1a2
Han_Hunan	Sinitic	Han_HuN17	O2a1b1a2
Han_Tianjin	Sinitic	Han_TJ9	O2a1b1a2
Han_Shandong	Sinitic	Han_SD88	O2a1b1b
Han_Chongqing	Sinitic	Han_CQ9	O2a1b1b
Han_Anhui	Sinitic	Han_AH5	O2a1b2
Han_Anhui	Sinitic	Han_BJ1	O2a2b1a1
Han_Anhui	Sinitic	Han_BJ2	O2a2b1a1
Han_Anhui	Sinitic	Han_BJ25	O2a2b1a1a1d1a1
Han_Anhui	Sinitic	Han_BJ10	O2a2b1a1a1d
Han_InnerMongolia	Sinitic	Han_IM5	O2a2b1a1a1e2
Han_Henan	Sinitic	Han_HN1	O2a2b1a1a1e2a
Han_Shanxi	Sinitic	Han_SX25	O2a2b1a1a1e2a1
Han_Hebei	Sinitic	Han_HeB38	O2a2b1a1a1b
Han_Hunan	Sinitic	Han_HuN21	O2a2b1a1a1b2
Han_Gansu	Sinitic	Han_GS3	O2a2b1a1a1b2
Han_Jiangxi	Sinitic	Han_JX15	O2a2b1a1a1b2
Han_Shandong	Sinitic	Han_SD8	O2a2b1a1a1a
Han_Heilongjiang	Sinitic	Han_HLJ11	O2a2b1a1a1a2a1a1
Han_Sichuan	Sinitic	Han_SC27	O2a2b1a1a1a2a1a
Han_Jiangsu	Sinitic	Han_JS49	O2a2b1a1a1
Manchu_Liaoning	Tungusic	Manchu_HLJ10	O2a2b1a1a1
Han_Shandong	Sinitic	Han_SD5	O2a2b1a1a1a3
Han_Gansu	Sinitic	Han_GS1	O2a2b1a1a1a3a1
Han_Shandong	Sinitic	Han_SD24	O2a2b1a1a1a3a1
Han_Jiangxi	Sinitic	Han_JX18	O2a2b1a1a1a3a1a
Han_Henan	Sinitic	Han_HN10	O2a2b1a1a1a3a1
Han_Guangdong	Sinitic	Han_GD30	O2a2b1a1a1a3a1a1a
Han_Shandong	Sinitic	Han_SD14	O2a2b1a1a1a3a1
Han_Shandong	Sinitic	Han_SD92	O2a2b1a1a1a4
Han_Chongqing	Sinitic	Han_CQ23	O2a2b1a1a1a4a2a1a1
Han_Hebei	Sinitic	Han_HeB18	O2a2b1a1a1a4
Han_Liaoning	Sinitic	Han_LN14	O2a2b1a1a1a1a1a
Han_Shandong	Sinitic	Han_SD99	O2a2b1a1a1a1a1a1
Han_Henan	Sinitic	Han_HN29	O2a2b1a1a1a1a1a1
Han_Liaoning	Sinitic	Han_LN6	O2a2b1a1a1a1a1a1
Han_Heilongjiang	Sinitic	Han_HLJ3	O2a2b1a1a1a1a1a1
Han_Shandong	Sinitic	Han_SD70	O2a2b1a1a1a1a1a1
Han_Jilin	Sinitic	Han_JL6	O2a2b1a1a1a1a1a1
Han_Liaoning	Sinitic	Han_LN10	O2a2b1a1a1a1a1a1
Han_Heilongjiang	Sinitic	Han_HLJ1	O2a2b1a1a1a1a1a1
Han_Heilongjiang	Sinitic	Han_HLJ7	O2a2b1a1a1a1a1a1
Han_Heilongjiang	Sinitic	Han_HLJ19	O2a2b1a1a1a1a1a1
Han_Shandong	Sinitic	Han_SD57	O2a2b1a1a1a1a1a1
Han_Anhui	Sinitic	Han_AH18	O2a2b1a1a1a1a1a1
Han_Shandong	Sinitic	Han_SD71	O2a2b1a1a1a1a1a1
Han_Shandong	Sinitic	Han_SD93	O2a2b1a1a1a1a1a1
Han_Henan	Sinitic	Han_HN27	O2a2b1a1a1a1a1a1
Han_Jiangsu	Sinitic	Han_JS29	O2a2b1a1a1a1a1a1
Han_Hunan	Sinitic	Han_HuN9	O2a2b1a1a1a1a1a1a1
Han_Jiangxi	Sinitic	Han_JX9	O2a2b1a1a1a1a1a1a1
Han_Hebei	Sinitic	Han_HeB52	O2a2b1a1a1a1a1a1a1
Han_Guizhou	Sinitic	Han_GZ9	O2a2b1a1a1a1a1a1a1
Han_Jiangxi	Sinitic	Han_JX7	O2a2b1a1a1a1a1a1a1
Han_Hunan	Sinitic	Han_HuN19	O2a2b1a1a1a1a1a1a1
Han_Chongqing	Sinitic	Han_CQ16	O2a2b1a1a1a1a1a1a1
Han_Hunan	Sinitic	Han_HuN11	O2a2b1a1a1a1a1a1a1
Han_Hunan	Sinitic	Han_HuN12	O2a2b1a1a1a1a1a1a1
Han_Hunan	Sinitic	Han_HuN13	O2a2b1a1a1a1a1a1a1
Han_Anhui	Sinitic	Han_BJ16	O2a2b1a1a1a1a1a1a1
Han_Hubei	Sinitic	Han_HB20	O2a2b1a1a1a1a1a1a1
Han_Guangdong	Sinitic	Han_GD18	O2a2b1a1a1a1a1a1a1
Han_Hunan	Sinitic	Han_HuN20	O2a2b1a1a1a1a1a1a1
Han_Hubei	Sinitic	Han_HB27	O2a2b1a1a1a1a1a1a1
Han_Hunan	Sinitic	Han_HuN30	O2a2b1a1a1a1a1a1a1
Han_Jiangxi	Sinitic	Han_JX13	O2a2b1a1a1a1a1a1a1
Han_Fujian	Sinitic	Han_FJ8	O2a2b1a1a1a1a1a1a1
Han_Hubei	Sinitic	Han_HB13	O2a2b1a1a1a1a1a1a1
Han_Hubei	Sinitic	Han_HB16	O2a2b1a1a1a1a1a1a1
Han_Hunan	Sinitic	Han_HuN37	O2a2b1a1a1a1a1a1a1
Han_Shandong	Sinitic	Han_SD83	O2a2b1a1a1a1a1a1a1
Han_Jiangxi	Sinitic	Han_JX8	O2a2b1a1a1a1a1a1a1
Han_Hubei	Sinitic	Han_HB9	O2a2b1a1a1a1a1a1a1
Han_Tianjin	Sinitic	Han_TJ7	O2a2b1a1a1a1a1a1a
Han_Hebei	Sinitic	Han_HeB25	O2a2b1a1a1a1a1a1a1
Han_Henan	Sinitic	Han_HN15	O2a2b1a1a1a1a1a1a1
Han_Hebei	Sinitic	Han_HeB23	O2a2b1a1a1a1a1a1a1
Han_Henan	Sinitic	Han_HN44	O2a2b1a1a1a1a1a1a1
Han_Shandong	Sinitic	Han_SD58	O2a2b1a1a1a1a1a1a1
Han_Henan	Sinitic	Han_HN6	O2a2b1a1a1a1a1a1a1
Han_Shandong	Sinitic	Han_SD17	O2a2b1a1a1a1a1a1a1
Han_Jiangsu	Sinitic	Han_JS7	O2a2b1a1a1a1a1a1a1
Han_Henan	Sinitic	Han_HN32	O2a2b1a1a1a1a1a1a1
Han_Henan	Sinitic	Han_HN30	O2a2b1a1a1a1a1a1a1
Han_Shanxi	Sinitic	Han_SX23	O2a2b1a1a1a1a1a1a1
Han_Shandong	Sinitic	Han_SD65	O2a2b1a1a1a1a1a1a1
Han_Shandong	Sinitic	Han_SD49	O2a2b1a1a1a1a1a1a1
Han_Hunan	Sinitic	Han_HuN36	O2a2b1a1a1a1a1a1a1
Han_Jiangsu	Sinitic	Han_JS51	O2a2b1a1a1a1a1a1a1
Han_Guangdong	Sinitic	Han_GD21	O2a2b1a1a1a1a1a1a1
Han_Guangdong	Sinitic	Han_GD22	O2a2b1a1a1a1a1a1a1
Han_Guangdong	Sinitic	Han_GD15	O2a2b1a1a1a1a1a1a1
Han_Guangdong	Sinitic	Han_GD23	O2a2b1a1a1a1a1a1a1
Han_Guangdong	Sinitic	Han_GD24	O2a2b1a1a1a1a1a1a1
Han_Guangdong	Sinitic	Han_GD25	O2a2b1a1a1a1a1a1a1
Han_Jiangxi	Sinitic	Han_JX27	O2a2b1a1a1a1a1a1a1
Han_Sichuan	Sinitic	Han_SC17	O2a2b1a1a1a1a1a1a1
Han_Sichuan	Sinitic	Han_SC11	O2a2b1a1a1a1a1a1a1
Han_Sichuan	Sinitic	Han_SC22	O2a2b1a1a1a1a1a1a1
Han_Yunnan	Sinitic	Han_YN7	O2a2b1a1a1a1a1a1a1
Han_Jiangxi	Sinitic	Han_JX4	O2a2b1a1a1a1a1a1a1
Han_Guangdong	Sinitic	Han_GD4	O2a2b1a1a1a1a1a1a1
Han_Jiangxi	Sinitic	Han_JX11	O2a2b1a1a1a1a1a1a1
Han_Guangdong	Sinitic	Han_GD3	O2a2b1a1a1a1a1a1a1
Han_Hunan	Sinitic	Han_HuN8	O2a2b1a1a1a1a1a1a1
Han_Shanxi	Sinitic	Han_SX12	O2a2b1a1a1a1a1a1a1
Han_Hebei	Sinitic	Han_HeB54	O2a2b1a1a1a1a1a1a1
Han_Shandong	Sinitic	Han_SD37	O2a2b1a1a1a1a1a1a1
Han_Jiangxi	Sinitic	Han_JX14	O2a2b1a1a1a1a1a1a1
Han_Shandong	Sinitic	Han_SD43	O2a2b1a1a1a1a1a1a1
Han_Hebei	Sinitic	Han_HeB47	O2a2b1a1a1a1a1a1a1
Han_Shandong	Sinitic	Han_SD46	O2a2b1a1a1a1a1a1a1
Han_Shandong	Sinitic	Han_SD22	O2a2b1a1a1a1a1a1a1
Han_Shandong	Sinitic	Han_SD67	O2a2b1a1a1a1a1a1a1
Han_Henan	Sinitic	Han_HN26	O2a2b1a1a1a1a1a1a1
Han_Yunnan	Sinitic	Han_YN4	O2a2b1a1a1a1a1a1a1
Han_Shandong	Sinitic	Han_SD13	O2a2b1a1a1a1a1a1a1
Han_Sichuan	Sinitic	Han_SC8	O2a2b1a1a1a1a1a1a1
Han_Shandong	Sinitic	Han_SD29	O2a2b1a1a1a1a1a1a1
Han_Jiangsu	Sinitic	Han_JS52	O2a2b1a1a1a1a1a1a
Han_Jiangsu	Sinitic	Han_JS28	O2a2b1a1a1a1a1a1
Han_Liaoning	Sinitic	Han_LN29	O2a2b1a1a1a1a1a1
Han_Jiangsu	Sinitic	Han_JS8	O2a2b1a1a1a1a1a1
Han_Jiangsu	Sinitic	Han_JS31	O2a2b1a1a1a1a1a1
Han_Anhui	Sinitic	Han_AH2	O2a2b1a1a1a1a1a1
Han_Shandong	Sinitic	Han_SD91	O2a2b1a1a1a1a1a1
Mongolian_InnerMongolia	Mongolic	Mongolian_IM6	O2a2b1a1a1a1a1a1
Han_Chongqing	Sinitic	Han_CQ14	O2a2b1a1a1a1a1c
Han_Henan	Sinitic	Han_HN13	O2a2b1a1a1a1a1b1a2a1a
Han_Liaoning	Sinitic	Han_LN16	O2a2b1a1a1a1a1b1a2
Han_Shaanxi	Sinitic	Han_SaX9	O2a2b1a1a1a1a1b1a1b
Han_Guangdong	Sinitic	Han_GD6	O2a2b1a1a1a1a1b1a1b
Han_Sichuan	Sinitic	Han_SC26	O2a2b1a1a1a1a1b1a1b
Han_Guangdong	Sinitic	Han_GD32	O2a2b1a1a1a1a1b1a1b
Han_Guangdong	Sinitic	Han_GD19	O2a2b1a1a1a1a1b1a1b
Han_Fujian	Sinitic	Han_FJ2	O2a2b1a1a1a1a1b1a1b
Han_Fujian	Sinitic	Han_FJ3	O2a2b1a1a1a1a1b1a1b
Han_Guangdong	Sinitic	Han_GD1	O2a2b1a1a1a1a1b1a1b
Han_Guangdong	Sinitic	Han_GD2	O2a2b1a1a1a1a1b1a1b
Han_Guangdong	Sinitic	Han_GD28	O2a2b1a1a1a1a1b1a1b
Han_Guangdong	Sinitic	Han_GD26	O2a2b1a1a1a1a1b1a1b
Han_Guangdong	Sinitic	Han_GD17	O2a2b1a1a1a1a1b1a1b
Han_Guangdong	Sinitic	Han_GD31	O2a2b1a1a1a1a1b1a1b
Han_Guangdong	Sinitic	Han_GD14	O2a2b1a1a1a1a1b1a1b
Han_Hunan	Sinitic	Han_HuN18	O2a2b1a1a1a1a1b1a1b
Han_Sichuan	Sinitic	Han_SC2	O2a2b1a1a1a1a1b1a1b
Han_Jiangxi	Sinitic	Han_JX5	O2a2b1a1a1a1a1b1a1b
Han_Guangdong	Sinitic	Han_GD20	O2a2b1a1a1a1a1b1a1b
Han_Guangdong	Sinitic	Han_GD9	O2a2b1a1a1a1a1b1a1b
Han_Guangdong	Sinitic	Han_GD34	O2a2b1a1a1a1a1b1a1b
Han_Jiangxi	Sinitic	Han_JX3	O2a2b1a1a1a1a1b1a1b
Han_Fujian	Sinitic	Han_FJ5	O2a2b1a1a1a1a1b1a1b2a
Han_Shandong	Sinitic	Han_SD94	O2a2b1a1a1a1a1b1a1b2
Han_Jiangsu	Sinitic	Han_JS36	O2a2b1a1a1a1a1b1a1b2
Han_Jiangxi	Sinitic	Han_JX20	O2a2b1a1a1a1a1b1a1b2
Han_Gansu	Sinitic	Han_GS2	O2a2b1a1a1a1a1b1a1b
Han_Liaoning	Sinitic	Han_LN8	O2a2b1a1a1a1a1b1a1b
Han_Hubei	Sinitic	Han_HB23	O2a2b1a1a1a1a1b1a1b
Han_Liaoning	Sinitic	Han_LN32	O2a2b1a1a1a1a1b1a1b
Han_Shaanxi	Sinitic	Han_SaX12	O2a2b1a1a1a1a1b1a1a
Han_Anhui	Sinitic	Han_BJ14	O2a2b1a1a1a1a1b1a1a
Han_Shandong	Sinitic	Han_SD35	O2a2b1a1a1a1a1b2
Mongolian_InnerMongolia	Mongolic	Mongolian_IM14	O2a2b1a1a1c1
Han_Jilin	Sinitic	Han_JL13	O2a2b1a1a1c1
Han_Shandong	Sinitic	Han_SD9	O2a2b1a1a1c1b1
Han_Shanxi	Sinitic	Han_SX16	O2a2b1a1a1c1b1
Han_Jiangsu	Sinitic	Han_JS19	O2a2b1a1a1c1b
Han_Hunan	Sinitic	Han_HuN22	O2a2b1a1a1c1a1a2
Han_Hunan	Sinitic	Han_HuN3	O2a2b1a1a1c1a1
Han_Chongqing	Sinitic	Han_CQ15	O2a2b1a1a1c1a1a1
Han_Yunnan	Sinitic	Han_YN10	O2a2b1a1a1c1a1a1
Han_Shandong	Sinitic	Han_SD63	O2a2b1a1a1c1a1a1
Han_Jilin	Sinitic	Han_JL2	O2a2b1a1a1c
Han_Shandong	Sinitic	Han_SD60	O2a2b1a1a1c
Han_Shandong	Sinitic	Han_SD20	O2a2b1a1b
Han_Hebei	Sinitic	Han_HeB30	O2a2b1a1b
Han_Sichuan	Sinitic	Han_SC29	O2a2b1a2a1a2
Han_Zhejiang	Sinitic	Han_ZJ4	O2a2b1a2a1a4a1
Han_Shandong	Sinitic	Han_SD61	O2a2b1a2a1a4a1
Han_Anhui	Sinitic	Han_AH10	O2a2b1a2a1a4a2
Mongolian_InnerMongolia	Mongolic	Mongolian_IM7	O2a2b1a2a1a1a1a1a1a1
Manchu_Liaoning	Tungusic	Manchu_SD86	O2a2b1a2a1a1a1a1a1a1a
Han_Anhui	Sinitic	Han_BJ28	O2a2b1a2a1a1a1a1a1a1a
Han_Hebei	Sinitic	Han_HeB12	O2a2b1a2a1a1a1a1a1a1a
Han_Zhejiang	Sinitic	Han_ZJ2	O2a2b1a2a1a1a1a1a1a
Han_Shandong	Sinitic	Han_SD66	O2a2b1a2a1a1a1a1a1
Han_Yunnan	Sinitic	Han_YN6	O2a2b1a2a1a1a1a1a1
Han_Henan	Sinitic	Han_HN19	O2a2b1a2a1a1a1
Han_Liaoning	Sinitic	Han_LN11	O2a2b1a2a1a1a1
Han_Shandong	Sinitic	Han_SD42	O2a2b1a2a1a1a1
Han_Hunan	Sinitic	Han_HuN34	O2a2b1a2a1a1a2a1a1a
Han_Jiangsu	Sinitic	Han_JS33	O2a2b1a2a1a1a2a1a1a
Han_Jilin	Sinitic	Han_JL15	O2a2b1a2a1a1a2a1a1a
Han_Shandong	Sinitic	Han_SD75	O2a2b1a2a1a1a2a1a1a
Han_Shanxi	Sinitic	Han_SX8	O2a2b1a2a1a1a2a1a1
Han_Shandong	Sinitic	Han_SD95	O2a2b1a2a1a1a2a1a1
Han_Guangdong	Sinitic	Han_GD8	O2a2b1a2a1a1a2a1a1
Han_Guangdong	Sinitic	Han_GD27	O2a2b1a2a1a1a2a1a1
Han_Hebei	Sinitic	Han_HeB33	O2a2b1a2a1a1a2a1
Han_Shandong	Sinitic	Han_SD72	O2a2b1a2a1a1a2a1a
Han_Sichuan	Sinitic	Han_SC6	O2a2b1a2a1a1a2a1
Han_Fujian	Sinitic	Han_FJ7	O2a2b1a2a1a1a2a1
Han_Hubei	Sinitic	Han_HB26	O2a2b1a2a1a1a2a1
Han_Jiangsu	Sinitic	Han_JS21	O2a2b1a2a1a1a2a1
Han_Liaoning	Sinitic	Han_LN35	O2a2b1a2a1a1a2a1
Han_Jiangsu	Sinitic	Han_JS18	O2a2b1a2a1a1a2a1a
Han_Anhui	Sinitic	Han_BJ5	O2a2b1a2a1a1a2a1a
Han_Tianjin	Sinitic	Han_TJ2	O2a2b1a2a1a1a2a1
Han_Jiangxi	Sinitic	Han_JX17	O2a2b1a2a1a1a2a1
Han_Liaoning	Sinitic	Han_LN4	O2a2b1a2a1a1a2a1
Han_Anhui	Sinitic	Han_AH13	O2a2b1a2a1a1a2a1
Han_Chongqing	Sinitic	Han_CQ10	O2a2b1a2a1a1a2a1
Han_Jilin	Sinitic	Han_JL1	O2a2b1a2a1a1a2a1
Han_Heilongjiang	Sinitic	Han_HLJ12	O2a2b1a2a1a1a2a
Mongolian_InnerMongolia	Mongolic	达斡尔族_BJ20	O2a2b1a2a1a1a2
Han_Shandong	Sinitic	Han_SD2	O2a2b1a2a1a1b1b2b1
Han_Henan	Sinitic	Han_HN16	O2a2b1a2a1a1b1b2b1a
Han_Hebei	Sinitic	Han_HeB53	O2a2b1a2a1a1b1b2b1a
Han_Hebei	Sinitic	Han_HeB51	O2a2b1a2a1a1b1b2b1a
Han_Jiangsu	Sinitic	Han_JS32	O2a2b1a2a1a1b1b2b1a
Han_Shanxi	Sinitic	Han_SX29	O2a2b1a2a1a1b1b2b1
Han_Shandong	Sinitic	Han_SD109	O2a2b1a2a1a1b1b2b2
Han_Hubei	Sinitic	Han_HB2	O2a2b1a2a1a1b1b2b2
Han_Shandong	Sinitic	Han_SD68	O2a2b1a2a1a1b1b2b2
Han_Gansu	Sinitic	Han_GS5	O2a2b1a2a1a1b1b2b2
Han_Hubei	Sinitic	Han_HB14	O2a2b1a2a1a1b1b2b2
Han_Hubei	Sinitic	Han_HB8	O2a2b1a2a1a1b1b2b2
Han_Hunan	Sinitic	Han_HuN26	O2a2b1a2a1a1b1b2a1
Han_Guizhou	Sinitic	Han_GZ12	O2a2b1a2a1a1b1b2a1
Han_Fujian	Sinitic	Han_FJ1	O2a2b1a2a1a1b1b1
Han_Hunan	Sinitic	Han_HuN14	O2a2b1a2a1a1b1a
Han_Hunan	Sinitic	Han_HuN23	O2a2b1a2a1a1b
Han_Henan	Sinitic	Han_HN31	O2a2b1a2a1a1b
Han_Jilin	Sinitic	Han_JL9	O2a2b1a2a1a3
Han_Shandong	Sinitic	Han_SD31	O2a2b1a2a1a3
Han_Shandong	Sinitic	Han_SD52	O2a2b1a2a1
Han_Shandong	Sinitic	Han_SD64	O2a2b1a2a2b1a
Han_Hebei	Sinitic	Han_HeB36	O2a2b1a2a2b1a
Han_Gansu	Sinitic	Han_GS8	O2a2b1a2a2b1
Han_Anhui	Sinitic	Han_BJ13	O2a2b1a2a2b
Han_Liaoning	Sinitic	Han_LN36	O2a2b1a2a2b
Han_Hebei	Sinitic	Han_HeB1	O2a2b1a2a2a1a
Han_Shandong	Sinitic	Han_SD11	O2a2b1a2a2a1
Han_Hebei	Sinitic	Han_HeB2	O2a2b1a2a2a
Han_Gansu	Sinitic	Han_GS4	O2a2b1a2a2a
Han_Chongqing	Sinitic	Han_CQ11	O2a2b1a2a2a
Han_Shandong	Sinitic	Han_SD73	O2a2b1a2a2a
Han_Chongqing	Sinitic	Han_CQ1	O2a2b
Han_Zhejiang	Sinitic	Han_ZJ7	O2a2b2a1a
Manchu_Liaoning	Tungusic	Manchu_BJ9	O2a2b2a1a2
Han_Tianjin	Sinitic	Han_TJ3	O2a2b2a1a2
Han_Zhejiang	Sinitic	Han_ZJ9	O2a2b2a1a1
Han_Zhejiang	Sinitic	Han_ZJ10	O2a2b2a1a1
Han_Yunnan	Sinitic	Han_YN5	O2a2b2a1a1
Han_Hebei	Sinitic	Han_HeB46	O2a2b2a1b
Han_Heilongjiang	Sinitic	Han_HLJ4	O2a2b2a1b
Han_Shanxi	Sinitic	Han_SX17	O2a2b2a1b
Han_Liaoning	Sinitic	Han_LN19	O2a2b2a1b
Han_Henan	Sinitic	Han_HN35	O2a2b2a1b
Han_Jiangsu	Sinitic	Han_JS13	O2a2b2a1b1
Han_Hebei	Sinitic	Han_HeB10	O2a2b2a1b1
Han_Hebei	Sinitic	Han_HeB11	O2a2b2a1b1
Han_Hebei	Sinitic	Han_HeB48	O2a2b2a1b1
Han_Liaoning	Sinitic	Han_LN12	O2a2b2a1b1
Han_Shandong	Sinitic	Han_SD69	O2a2b2a1b1
Han_Liaoning	Sinitic	Han_LN34	O2a2b2a1b1
Han_Anhui	Sinitic	Han_BJ12	O2a2b2a1b1
Han_Shandong	Sinitic	Han_SD23	O2a2b2a1b1
Han_Heilongjiang	Sinitic	Han_HLJ8	O2a2b2a1b1
Han_Shandong	Sinitic	Han_SD4	O2a2b2a1b1
Han_Heilongjiang	Sinitic	Han_HLJ2	O2a2b2a1b1
Han_Anhui	Sinitic	Han_BJ4	O2a2b2a1b1
Han_Tianjin	Sinitic	Han_TJ4	O2a2b2a1b1
Han_Heilongjiang	Sinitic	Han_HLJ22	O2a2b2a1b1
Han_Liaoning	Sinitic	Han_LN9	O2a2b2a1b1
Han_Shandong	Sinitic	Han_SD62	O2a2b2a1b1
Manchu_Liaoning	Tungusic	Manchu_BJ24	O2a2b2a1b1
Han_Hebei	Sinitic	Han_HeB3	O2a2b2a1b1
Han_Jiangsu	Sinitic	Han_JS43	O2a2b2a1b1
Han_Jilin	Sinitic	Han_JL10	O2a2b2a1b1
Han_Shaanxi	Sinitic	Han_SaX2	O2a2b2a1b1
Han_Liaoning	Sinitic	Han_LN26	O2a2b2a1b1
Han_Jilin	Sinitic	Han_JL11	O2a2b2a1b
Han_Hebei	Sinitic	Han_HeB43	O2a2b2a2a2
Han_Jiangsu	Sinitic	Han_JS9	O2a2b2a2a
Han_Hubei	Sinitic	Han_HB21	O2a2b2a2a
Han_Shanxi	Sinitic	Han_SX9	O2a2b2a2b
Han_Hebei	Sinitic	Han_HeB45	O2a2b2a2b
Han_Zhejiang	Sinitic	Han_ZJ6	O2a2b2a2b1
Han_Hebei	Sinitic	Han_HeB4	O2a2b2b1
Han_Shandong	Sinitic	Han_SD87	O2a2b2b1
Han_Jiangsu	Sinitic	Han_JS14	O2a2b2b
Han_Liaoning	Sinitic	Han_LN22	O2a2a1a2a1a1
Han_Shandong	Sinitic	Han_SD110	O2a2a1a2a1a1
Han_Henan	Sinitic	Han_HN28	O2a2a1a2a1a1
Han_Jiangsu	Sinitic	Han_JS10	O2a2a1a2a1a1a2a1
Han_Henan	Sinitic	Han_HN17	O2a2a1a2a1a1a2a1a1
Han_Guizhou	Sinitic	Han_GZ15	O2a2a1a2a1a1a2a1a1
Han_Guizhou	Sinitic	Han_GZ14	O2a2a1a2a1a1a2a
Han_Guangdong	Sinitic	Han_GD11	O2a2a1a2a1a1
Han_Jilin	Sinitic	Han_JL3	O2a2a1a2a1a1
Han_Hebei	Sinitic	Han_HeB16	O2a2a1a2a1a1
Han_Henan	Sinitic	Han_HN36	O2a2a1a2a1a1
Han_Jilin	Sinitic	Han_JL12	O2a2a1a2a1a1
Han_Jiangsu	Sinitic	Han_JS53	O2a2a1a1a1
Han_Shandong	Sinitic	Han_SD15	O2a2a1a1b2b
Han_Guizhou	Sinitic	Han_GZ16	O2a2a1a1b2
Han_Henan	Sinitic	Han_HN24	O2a2a1a1b
Han_Liaoning	Sinitic	Han_LN30	O2a2a1a1b
Han_Guizhou	Sinitic	Han_GZ13	O2a2a1a1b
Han_Fujian	Sinitic	Han_FJ9	O2a2a2
Han_Fujian	Sinitic	Han_FJ6	O2a2
Han_Sichuan	Sinitic	Han_SC14	O2a2a2
Han_Shandong	Sinitic	Han_SD98	O2a2a2
Han_Jiangxi	Sinitic	Han_JX29	O2a2a2
Han_Jiangxi	Sinitic	Han_JX6	O2a2a2
Han_Jiangxi	Sinitic	Han_JX12	O2a2a2
Han_Hunan	Sinitic	Han_HuN32	O2b1b
Han_Hunan	Sinitic	Han_HuN31	O2b1b
Han_Hebei	Sinitic	Han_HeB28	O2b1a
Han_Jiangsu	Sinitic	Han_JS25	O2b1a
Han_Jiangsu	Sinitic	Han_JS26	O2b1a
Han_Anhui	Sinitic	Han_AH7	O2b1a
Han_Hebei	Sinitic	Han_HeB37	O2b1a
Han_Hebei	Sinitic	Han_HeB17	O2b1a
Han_Tianjin	Sinitic	Han_TJ10	O2b1a1a1
Han_Tianjin	Sinitic	Han_TJ1	O2b1a1a1
Han_Shandong	Sinitic	Han_SD16	O2b1a1a1
Han_Shandong	Sinitic	Han_SD106	O2b1a1a1b
Han_Shandong	Sinitic	Han_SD85	O2b1a1a1
Han_Shaanxi	Sinitic	Han_SaX13	O2b1a1a1
Han_Henan	Sinitic	Han_HN34	O2b1a1a1
Han_Jiangsu	Sinitic	Han_JS2	O2b1a1a1
Han_Shandong	Sinitic	Han_SD100	O2b1a1a1
Han_Shandong	Sinitic	Han_SD18	O2b1a1a1a1
Han_Jiangsu	Sinitic	Han_JS54	O2b1a1a1a1
Han_Jiangxi	Sinitic	Han_JX21	O2b1a1a1
Han_Shanxi	Sinitic	Han_SX32	O2b1a1a1
Han_Henan	Sinitic	Han_HN7	O2b1a1a1
Han_Shaanxi	Sinitic	Han_SaX17	O2b1a1
Han_Anhui	Sinitic	Han_BJ7	O2b1a1
Han_Jiangxi	Sinitic	Han_JX1	O2b1a
Han_Anhui	Sinitic	Han_BJ15	O2b1a
Han_Guangdong	Sinitic	Han_GD38	O2b2
Han_Jilin	Sinitic	Han_JL5	Q1a2a2
Han_Heilongjiang	Sinitic	Han_HLJ21	Q1a2a2
Han_Shanxi	Sinitic	Han_SX6	Q1a1a1
Han_Hebei	Sinitic	Han_HeB7	Q1a1a1
Han_Sichuan	Sinitic	Han_SC24	Q1a1a1
Han_Henan	Sinitic	Han_HN45	Q1a1a1
Hui_Gansu	Sinitic_Hui	Hui_HeB19	Q1a1a1
Han_Henan	Sinitic	Han_HN20	Q1a1a1
Han_Shanxi	Sinitic	Han_SX4	Q1a1a1a
Han_Shaanxi	Sinitic	Han_SaX14	Q1a1a1a
Han_Hebei	Sinitic	Han_HeB24	Q1a1a1a
Han_Sichuan	Sinitic	Han_SC12	Q1a1a1a
Han_Chongqing	Sinitic	Han_CQ2	Q1a1a1a
Han_Zhejiang	Sinitic	Han_ZJ8	Q1a1a1a
Han_Yunnan	Sinitic	Han_YN1	Q1a1a1a
Han_Shandong	Sinitic	Han_SD101	Q1a1a1a1
Han_Shandong	Sinitic	Han_SD26	Q1a1a1a1
Han_Henan	Sinitic	Han_HN40	Q1a1a1a1
Han_Shandong	Sinitic	Han_SD77	Q1a1a1a1
Han_Sichuan	Sinitic	Han_SC13	Q1a1a1b
Han_Sichuan	Sinitic	Han_SC32	Q1a1a1b
Han_Shandong	Sinitic	Han_SD51	Q1b2b1b
Han_Shandong	Sinitic	Han_SD3	Q1b1a3a1a
Han_Heilongjiang	Sinitic	Han_HLJ20	Q1b1a3a
Han_Hebei	Sinitic	Han_HeB15	Q1b1a3a
Han_Shaanxi	Sinitic	Han_SaX7	Q1b1a3b
Han_Shandong	Sinitic	Han_SD34	Q1b1a3b
Han_Shandong	Sinitic	Han_SD50	Q1b1a3b
Han_Shanxi	Sinitic	Han_SX3	Q1b1a3b
Han_Hebei	Sinitic	Han_HeB44	R1a1a1b2a1
Han_Anhui	Sinitic	Han_AH9	R1a1a1b2a1
Hui_Gansu	Sinitic_Hui	Hui_HeB22	R1a1a1b2a1
Hui_Gansu	Sinitic_Hui	Hui_HeB14	R1a1a1b2a1
Hui_Gansu	Sinitic_Hui	Hui_LN21	R1a1a1b2a1
Han_Liaoning	Sinitic	Han_LN31	R1a1a1b2a
Han_Anhui	Sinitic	Han_BJ26	R1a1a1b2a2
Han_Anhui	Sinitic	Han_BJ11	R1b1a1a
Xibe_Liaoning	Tungusic	Xibe_Liaoning750	C2b1a2a2b1a
Hui_Anhui	Sinitic_Hui	Hui_Anhui58	J
Tibetan_Sichuan	Tibeto_Burman	Tibetan_Sichuan646	D1a1a1a1a1
Manchu_Liaoning	Tungusic	Manchu_Liaoning368	C2b1a1a1a1
Hui_Liaoning	Sinitic_Hui	Hui_Liaoning161	O2a2b1a2a1a1b1b2b2
Manchu_Beijing	Tungusic	Manchu_Beijing253	O2a2b1a1a1c1a1a1
Korean_Heilongjiang	Koreanic	Korean_Heilongjiang211	O2a2a1a1
Manchu_Shandong	Tungusic	Manchu_Shandong451	O2a1b1a1a1a1e1a2
Yi_Sichuan	Tibeto_Burman	Yi_Sichuan769	O2a2b1a2a1a1b1b2b1
Hui_Jiangsu	Sinitic_Hui	Hui_Jiangsu148	Q1a1a1a
Zhuang_Guangxi	Tai_Kadai	Zhuang_Guangxi804	O2a2a1a2a1a1a2
Manchu_Liaoning	Tungusic	Manchu_Liaoning369	O1b2a1a2a1
Manchu_Hebei	Tungusic	Manchu_Hebei292	O2a1b1a2b1
Korean_Heilongjiang	Koreanic	Korean_Heilongjiang212	O1a1a2a
Bouyei_Guizhou	Tai_Kadai	Bouyei_Guizhou13	O2a2
Manchu_Liaoning	Tungusic	Manchu_Liaoning370	O2a1b1a1a1a1c
Manchu_Hebei	Tungusic	Manchu_Hebei293	O2a1b1a2a1a1a1
Manchu_Shandong	Tungusic	Manchu_Shandong452	C2a1a2a2b
Manchu_Liaoning	Tungusic	Manchu_Liaoning371	C2a1a
Hui_Shandong	Sinitic_Hui	Hui_Shandong175	O2a2b1a1a1a1a1a1a1a
Mongolian_InnerMongolia	Mongolic	Mongolian_InnerMongolia504	C2b1a1a1a1
Hui_Henan	Sinitic_Hui	Hui_Henan129	O2a2b2a1a
Hui_Shandong	Sinitic_Hui	Hui_Shandong176	C2b1b1b2
Manchu_Shandong	Tungusic	Manchu_Shandong453	O2a1b1a2a1a1a1
Manchu_Shandong	Tungusic	Manchu_Shandong454	O2a2b1a2a1a1a
Hui_Anhui	Sinitic_Hui	Hui_Anhui59	N1a2a1a2
Manchu_Beijing	Tungusic	Manchu_Beijing254	C2a1a3a1
Manchu_Heilongjiang	Tungusic	Manchu_Heilongjiang314	O2a2b1a1a1a1a1a1a1a
Hui_Gansu	Sinitic_Hui	Hui_Gansu81	R1a1a1b1a1a1c1f
Hui_Gansu	Sinitic_Hui	Hui_Gansu82	O2a2b1a1a1c1b
Nakhi_Yunnan	Tibeto_Burman	Nakhi_Yunnan625	O2a2b1a2a1a
Mongolian_InnerMongolia	Mongolic	Mongolian_InnerMongolia505	O2a2a1a1
Manchu_Jilin	Tungusic	Manchu_Jilin335	C2b1b1b5
Manchu_Heilongjiang	Tungusic	Manchu_Heilongjiang315	O2a2b1a1a1a2a1a1
Zhuang_Guangxi	Tai_Kadai	Zhuang_Guangxi805	O1b1a1a1a1a1a1a1a1a1a
Zhuang_Guangxi	Tai_Kadai	Zhuang_Guangxi806	O1b1a1a1a1a1a1a1a1a1a
Zhuang_Guangxi	Tai_Kadai	Zhuang_Guangxi807	O1b1a1a1a1b2a1a1
Manchu_Jilin	Tungusic	Manchu_Jilin336	C2a1a2a1a
Tujia_Chongqing	Tibeto_Burman	Tujia_Chongqing676	O2a2a1a2a1a1a2a1a1a1
Zhuang_Guangxi	Tai_Kadai	Zhuang_Guangxi808	O2a1b1a2a1a1a1b
Uyghur_Xinjiang	Turkic	Uyghur_Xinjiang732	R1b1a1b1b3a
Tibetan_Sichuan	Tibeto_Burman	Tibetan_Sichuan647	D1a1
Hui_Jiangsu	Sinitic_Hui	Hui_Jiangsu149	O2a2b1a2a1a2a1
Dongxiang_Gansu	Mongolic	Dongxiang_Gansu51	R
Mongolian_InnerMongolia	Mongolic	Mongolian_InnerMongolia506	O2a2b2a1b2
Mongolian_Liaoning	Mongolic	Mongolian_Liaoning591	N1a2b1b1
Manchu_Beijing	Tungusic	Manchu_Beijing255	O2a2b1a2a1a1b1b2b1
Mulao_Guangxi	Tai_Kadai	Mulao_Guangxi624	O1b1a1a1b1b1
Kazakh_Xinjiang	Turkic	Kazakh_Xinjiang203	C2a1a1b1a4
Tibetan_Tibet	Tibeto_Burman	Tibetan_Tibet663	O2a2b1a2a1a3
Korean_Heilongjiang	Koreanic	Korean_Heilongjiang213	O1a1a2a
Yi_Sichuan	Tibeto_Burman	Yi_Sichuan770	O2a2b1a1a1e2
Tibetan_Sichuan	Tibeto_Burman	Tibetan_Sichuan648	O2a2b1a2a1a1b1b2b2
Manchu_Hebei	Tungusic	Manchu_Hebei294	Q1a1a1
Mongolian_InnerMongolia	Mongolic	Mongolian_InnerMongolia507	O2a1b1a1a1a1a1a1b1a
Manchu_Liaoning	Tungusic	Manchu_Liaoning372	O2a1b1a1a1a1a1b1a1
Manchu_Jilin	Tungusic	Manchu_Jilin337	O1a1a2a1a
Miao_Guizhou	Hmong_Mien	Miao_Guizhou474	O2a2a1a2a1a1a2a1a1a1
Hui_Gansu	Sinitic_Hui	Hui_Gansu83	R1b1a1b1b3a
Mongolian_Liaoning	Mongolic	Mongolian_Liaoning592	O1b2a1
Zhuang_Guangxi	Tai_Kadai	Zhuang_Guangxi809	O2a2b1a1a1a4a2a1
Mongolian_Liaoning	Mongolic	Mongolian_Liaoning593	O2a1a1b1a2a
Yi_Yunnan	Tibeto_Burman	Yi_Yunnan788	O2a1b1a1a1a1c1a1
Xibe_Liaoning	Tungusic	Xibe_Liaoning751	C2b1a2a2b1a
Tibetan_Sichuan	Tibeto_Burman	Tibetan_Sichuan649	O1b1a1a1a2a
Miao_Hunan	Hmong_Mien	Miao_Hunan489	D1a1a1b1a
Xibe_Liaoning	Tungusic	Xibe_Liaoning752	C2a1a2a
Tujia_Hunan	Tibeto_Burman	Tujia_Hunan713	Q1a1a1a
Tibetan_Tibet	Tibeto_Burman	Tibetan_Tibet664	O2a2b1a2a1a1b
Tujia_Hunan	Tibeto_Burman	Tujia_Hunan714	O2a2b1a1a
Zhuang_Guangxi	Tai_Kadai	Zhuang_Guangxi810	O1b1a1a1a1b2a1a1
Hui_Anhui	Sinitic_Hui	Hui_Anhui60	O2a2b1a1a1c1a1a
Zhuang_Guangxi	Tai_Kadai	Zhuang_Guangxi811	O1a1a2a1a3
Manchu_Beijing	Tungusic	Manchu_Beijing256	O2a2b2a2b1
Mongolian_Liaoning	Mongolic	Mongolian_Liaoning594	E1b1b
Tujia_Chongqing	Tibeto_Burman	Tujia_Chongqing677	N1b2a1
Tujia_Chongqing	Tibeto_Burman	Tujia_Chongqing678	C2b1b1b2
Tibetan_Tibet	Tibeto_Burman	Tibetan_Tibet665	O2a2b1a2a1a1a1a1
Korean_Jilin	Koreanic	Korean_Jilin230	O1b2a1a2a1
Mongolian_InnerMongolia	Mongolic	Mongolian_InnerMongolia508	N1b
Zhuang_Guangxi	Tai_Kadai	Zhuang_Guangxi812	O1b1a1a1a1a1a1a1b
Tibetan_Sichuan	Tibeto_Burman	Tibetan_Sichuan650	O2a2a1a2a1a1a1a
Mongolian_InnerMongolia	Mongolic	Mongolian_InnerMongolia509	O2a2a1a2a1a1a1a
She_Fujian	Hmong_Mien	She_Fujian637	O2a1b1a2a1a1a2
Zhuang_Guangxi	Tai_Kadai	Zhuang_Guangxi813	O2a2b1a1a1a4a2a1
Mongolian_InnerMongolia	Mongolic	Mongolian_InnerMongolia510	E1b1b
Tujia_Chongqing	Tibeto_Burman	Tujia_Chongqing679	C2b1b1b2a1
Mongolian_Liaoning	Mongolic	Mongolian_Liaoning595	O2b1a1a1a
Tujia_Hunan	Tibeto_Burman	Tujia_Hunan715	C2b1b1b2
Xibe_Liaoning	Tungusic	Xibe_Liaoning753	O1b1a2a1a
Mongolian_InnerMongolia	Mongolic	Mongolian_InnerMongolia511	O2a2b1a2a1a1a2a1
Mongolian_Liaoning	Mongolic	Mongolian_Liaoning596	O2a1b1a1a1a1e1a2
Yi_Sichuan	Tibeto_Burman	Yi_Sichuan771	N1b2
Korean_Heilongjiang	Koreanic	Korean_Heilongjiang214	O1b2a1a2a1
Zhuang_Guangxi	Tai_Kadai	Zhuang_Guangxi814	O1b1a1a1a1b2a1a1
Manchu_Beijing	Tungusic	Manchu_Beijing257	O2a1b1a1a1a1
Hui_Shandong	Sinitic_Hui	Hui_Shandong177	O2a2a1a1
Manchu_Shandong	Tungusic	Manchu_Shandong455	O2a2b1a2a1a1a2a1a1
Hui_Gansu	Sinitic_Hui	Hui_Gansu84	O2a2b1a2a1a1a1a
Hui_Hebei	Sinitic_Hui	Hui_Hebei113	R
Manchu_Heilongjiang	Tungusic	Manchu_Heilongjiang316	O1b1a1a1a1b1a1a1a2
Yi_Yunnan	Tibeto_Burman	Yi_Yunnan789	O2a2b1a2a1a1b
Manchu_Hebei	Tungusic	Manchu_Hebei295	O2a2b1a1a1a1a1b1a2
Manchu_Heilongjiang	Tungusic	Manchu_Heilongjiang317	O2a2b1a1a1e1
Zhuang_Guangxi	Tai_Kadai	Zhuang_Guangxi815	O2a2a1a2a1a
Tibetan_Tibet	Tibeto_Burman	Tibetan_Tibet666	Q1a1a1
Manchu_Jilin	Tungusic	Manchu_Jilin338	O1b1a1a1a
Zhuang_Guangxi	Tai_Kadai	Zhuang_Guangxi816	O2a2b1a2a1a3
Mongolian_InnerMongolia	Mongolic	Mongolian_InnerMongolia512	O2a2b1a2a1a1a2a1a
Mongolian_Liaoning	Mongolic	Mongolian_Liaoning597	O2a1b1a1a1a1b1a1
Miao_Hunan	Hmong_Mien	Miao_Hunan490	N1b2
Mongolian_InnerMongolia	Mongolic	Mongolian_InnerMongolia513	O2a2b1a2a1a1a1a1a1a1
Zhuang_Guangxi	Tai_Kadai	Zhuang_Guangxi817	O1b1a1a1a1b
Bai_Yunnan	Tibeto_Burman	Bai_Yunnan1	C2b1a2b2
Manchu_Jilin	Tungusic	Manchu_Jilin339	O2a2b1a2a1a3
Kazakh_Xinjiang	Turkic	Kazakh_Xinjiang204	O2a2b1a2a1a1b1b2a1
Hui_Jiangsu	Sinitic_Hui	Hui_Jiangsu150	R1a1a1b2a2
Kazakh_Xinjiang	Turkic	Kazakh_Xinjiang205	C2a1a1b1a4
Hui_Gansu	Sinitic_Hui	Hui_Gansu85	C2b1a2a2
Bouyei_Guizhou	Tai_Kadai	Bouyei_Guizhou14	O1b1a1a1a1b2a1a1
Uyghur_Xinjiang	Turkic	Uyghur_Xinjiang733	F
Hui_Anhui	Sinitic_Hui	Hui_Anhui61	O2a2a1a1a1b1a
Hui_Gansu	Sinitic_Hui	Hui_Gansu86	C2b1b1b2
Hui_Liaoning	Sinitic_Hui	Hui_Liaoning162	G2a2
Manchu_Beijing	Tungusic	Manchu_Beijing258	O2a2b1a2a1a1a2a1a
Mongolian_InnerMongolia	Mongolic	Mongolian_InnerMongolia514	O2a1b1a1b
Manchu_Liaoning	Tungusic	Manchu_Liaoning373	O1b1a2a1
Tujia_Chongqing	Tibeto_Burman	Tujia_Chongqing680	C2b1b1b2
Hui_Gansu	Sinitic_Hui	Hui_Gansu87	C2a1a3a
Zhuang_Guangxi	Tai_Kadai	Zhuang_Guangxi818	O2a2b1a1a1a4a2a1
Miao_Hunan	Hmong_Mien	Miao_Hunan491	O2a2b1a2a1a4a1
Manchu_Liaoning	Tungusic	Manchu_Liaoning374	O2a2b2a1a1
Daur_Heilongjiang	Mongolic	Daur_Heilongjiang28	C2a1a
Zhuang_Guangxi	Tai_Kadai	Zhuang_Guangxi819	O2a2b1a1a1a4a2a1
Korean_Jilin	Koreanic	Korean_Jilin231	O2a2a1a2a1a1a2a1
Korean_Heilongjiang	Koreanic	Korean_Heilongjiang215	O1b2a1a2a1b
Manchu_Liaoning	Tungusic	Manchu_Liaoning375	O2a2b1a2a
Tujia_Chongqing	Tibeto_Burman	Tujia_Chongqing681	O1a1a1a1a1a1d1a1
Mongolian_InnerMongolia	Mongolic	Mongolian_InnerMongolia515	O1a1a2a2a1a
Daur_Heilongjiang	Mongolic	Daur_Heilongjiang29	N1a
Manchu_Hebei	Tungusic	Manchu_Hebei296	R1a1a1b2a2a1
Hui_Gansu	Sinitic_Hui	Hui_Gansu88	O2a1b1a1a1a1a1a1b
Manchu_Liaoning	Tungusic	Manchu_Liaoning376	C2a1a3a
Xibe_Liaoning	Tungusic	Xibe_Liaoning754	C2a1a3a
Yi_Yunnan	Tibeto_Burman	Yi_Yunnan790	O1b1a1a1a1a1a
Manchu_Heilongjiang	Tungusic	Manchu_Heilongjiang318	C2a1a3a1
Mongolian_InnerMongolia	Mongolic	Mongolian_InnerMongolia516	O2a2b1a1a1a3
Hui_Anhui	Sinitic_Hui	Hui_Anhui62	O2a1b1a2b2
Tujia_Hunan	Tibeto_Burman	Tujia_Hunan716	Q1a1a1a
Hui_Jiangsu	Sinitic_Hui	Hui_Jiangsu151	O2a2a1a1
Zhuang_Guangxi	Tai_Kadai	Zhuang_Guangxi820	O1b1a1a1a1b1a1a1a3
Mongolian_Liaoning	Mongolic	Mongolian_Liaoning598	C2a1a3a1
Hui_Shandong	Sinitic_Hui	Hui_Shandong178	O1a1a1a1a1a1e2a
Mongolian_Liaoning	Mongolic	Mongolian_Liaoning599	O2a1b1a2a1a1a1d
Korean_Jilin	Koreanic	Korean_Jilin232	N1b2
Manchu_Heilongjiang	Tungusic	Manchu_Heilongjiang319	D1a1b1a1
Zhuang_Guangxi	Tai_Kadai	Zhuang_Guangxi821	O2a2a1a1a1
Zhuang_Guangxi	Tai_Kadai	Zhuang_Guangxi822	O1b1a1a1a1b2a1a1
Manchu_Beijing	Tungusic	Manchu_Beijing259	C2a1a3a2a
Mongolian_InnerMongolia	Mongolic	Mongolian_InnerMongolia517	O2a2b1a1a1c
Hui_Shandong	Sinitic_Hui	Hui_Shandong179	N1a2b3
Manchu_Shandong	Tungusic	Manchu_Shandong456	N1a2a1a2
Yi_Sichuan	Tibeto_Burman	Yi_Sichuan772	O2a2b1a2a1a1a2a1a1
Bai_Yunnan	Tibeto_Burman	Bai_Yunnan2	O1b1a1a1a1a1a
Hui_Anhui	Sinitic_Hui	Hui_Anhui63	O2a1b1a2a1a3a1b1a
Mongolian_Liaoning	Mongolic	Mongolian_Liaoning600	O2a2a1a1
Xibe_Liaoning	Tungusic	Xibe_Liaoning755	O2a2b2a1a
Tujia_Chongqing	Tibeto_Burman	Tujia_Chongqing682	O2a2a1a2a
Miao_Guizhou	Hmong_Mien	Miao_Guizhou475	O1b1a1a1a
Zhuang_Guangxi	Tai_Kadai	Zhuang_Guangxi823	O2a2b1a1a1a4a2a1
Li_Hainan	Tai_Kadai	Li_Hainan248	O2a2b1a2a1a1a2a1a1
Hui_Liaoning	Sinitic_Hui	Hui_Liaoning163	R1a1a1b2a1a2c
Manchu_Jilin	Tungusic	Manchu_Jilin340	O1a1a1a1a1a1d1
Tujia_Chongqing	Tibeto_Burman	Tujia_Chongqing683	D1a1a1a1a1b1
Zhuang_Guangxi	Tai_Kadai	Zhuang_Guangxi824	O2a2b1a2a1a
Manchu_Liaoning	Tungusic	Manchu_Liaoning377	E1b1b
Zhuang_Guangxi	Tai_Kadai	Zhuang_Guangxi825	O1b1a1a1a1a1a1a1
Mongolian_InnerMongolia	Mongolic	Mongolian_InnerMongolia518	O2a2b2a1a
Hui_Gansu	Sinitic_Hui	Hui_Gansu89	O2a1b1a1a1a1c1a1
Manchu_Heilongjiang	Tungusic	Manchu_Heilongjiang320	C2a1a1b1a
Zhuang_Guangxi	Tai_Kadai	Zhuang_Guangxi826	O1b1a1a1a1a1a1a1
Mongolian_InnerMongolia	Mongolic	Mongolian_InnerMongolia519	O2a2b1a1a1a1a1a1
Zhuang_Guangxi	Tai_Kadai	Zhuang_Guangxi827	C2b1b1
Hui_Gansu	Sinitic_Hui	Hui_Gansu90	R1a1a1b2a2a1d5
Hui_Jiangsu	Sinitic_Hui	Hui_Jiangsu152	O2a2b1a2a1a1b1a
Mongolian_Liaoning	Mongolic	Mongolian_Liaoning601	R1a1a1b2a2
Korean_Jilin	Koreanic	Korean_Jilin233	O2a2b1a2a2a1
Manchu_Heilongjiang	Tungusic	Manchu_Heilongjiang321	O2a2b1a1a1c1a1a1
Mongolian_Liaoning	Mongolic	Mongolian_Liaoning602	O2a2b1a1a1c1b1
Hui_Gansu	Sinitic_Hui	Hui_Gansu91	R1b1
Uyghur_Xinjiang	Turkic	Uyghur_Xinjiang734	R1a1a1b2a1
Zhuang_Guangxi	Tai_Kadai	Zhuang_Guangxi828	O1b1a1a1a1b
Hui_Anhui	Sinitic_Hui	Hui_Anhui64	O2a1b1a1a1a1e1a1
Tujia_Chongqing	Tibeto_Burman	Tujia_Chongqing684	C2b1b1b2a1
Hui_Shandong	Sinitic_Hui	Hui_Shandong180	T
Miao_Guizhou	Hmong_Mien	Miao_Guizhou476	O2a2a1a2a1a1b1
Zhuang_Guangxi	Tai_Kadai	Zhuang_Guangxi829	O1b1a1a1a1b2a1a1
Miao_Guizhou	Hmong_Mien	Miao_Guizhou477	O1b1a1a1a1b
Manchu_Liaoning	Tungusic	Manchu_Liaoning378	N1a2a1a2
Hui_Henan	Sinitic_Hui	Hui_Henan130	Q1a1a1
Zhuang_Guangxi	Tai_Kadai	Zhuang_Guangxi830	O1b1a1a1a1a1a1a1a1a1a
Manchu_Shandong	Tungusic	Manchu_Shandong457	O1b1a1b1a1a
Tibetan_Sichuan	Tibeto_Burman	Tibetan_Sichuan651	O2a2b1a2a1a1a
Tibetan_Tibet	Tibeto_Burman	Tibetan_Tibet667	D1a1
Tujia_Hunan	Tibeto_Burman	Tujia_Hunan717	O2a1b1a2b2
Miao_Guizhou	Hmong_Mien	Miao_Guizhou478	O2a2a1a2a1a1a2a1a1a1
Xibe_Liaoning	Tungusic	Xibe_Liaoning756	N1a1a1a1a3a2b
Mongolian_InnerMongolia	Mongolic	Mongolian_InnerMongolia520	O2a2b1a2a1
Zhuang_Guangxi	Tai_Kadai	Zhuang_Guangxi831	O1b1a1a1a1b2a1a1
Manchu_Shandong	Tungusic	Manchu_Shandong458	O2a2b1a1a1c1a1a1
Manchu_Liaoning	Tungusic	Manchu_Liaoning379	C2a1a3a1
Zhuang_Guangxi	Tai_Kadai	Zhuang_Guangxi832	N1b2a1
Hui_Shandong	Sinitic_Hui	Hui_Shandong181	C2b1a2a2b1a
Zhuang_Guangxi	Tai_Kadai	Zhuang_Guangxi833	O1b1a1a1a1a1a1a1b
Korean_Heilongjiang	Koreanic	Korean_Heilongjiang216	O2a2b1a1a
Hui_Liaoning	Sinitic_Hui	Hui_Liaoning164	Q1b2a
Hui_Liaoning	Sinitic_Hui	Hui_Liaoning165	O2a2a1a2a1a1a1a
Zhuang_Guangxi	Tai_Kadai	Zhuang_Guangxi834	O2a1b1a1a1a1a1a1a1a2a
Mongolian_Liaoning	Mongolic	Mongolian_Liaoning603	N1a2b1b1
Dong_Guizhou	Tai_Kadai	Dong_Guizhou41	O2a1b1a1a1a1e1a1a
Manchu_Liaoning	Tungusic	Manchu_Liaoning380	C2b1a2a2a
Miao_Guizhou	Hmong_Mien	Miao_Guizhou479	O1b1a1a1a1a1b1a1a1
Mongolian_Liaoning	Mongolic	Mongolian_Liaoning604	C2b1a1a1b
Tujia_Hubei	Tibeto_Burman	Tujia_Hubei696	O1a1a1a1
Hui_Henan	Sinitic_Hui	Hui_Henan131	O2a1b1a2a2
Mongolian_InnerMongolia	Mongolic	Mongolian_InnerMongolia521	O2a1b1a1a1a1b1a1b1
Manchu_Heilongjiang	Tungusic	Manchu_Heilongjiang322	C2a1a
Bai_Yunnan	Tibeto_Burman	Bai_Yunnan3	N1b2a1
Miao_Hunan	Hmong_Mien	Miao_Hunan492	O1b1a1a1a1a1b1b
Hui_Liaoning	Sinitic_Hui	Hui_Liaoning166	J2a1a1a
Yi_Sichuan	Tibeto_Burman	Yi_Sichuan773	O2a2b2a1a
Bai_Yunnan	Tibeto_Burman	Bai_Yunnan4	O2a2b1a1a1a1a1a1
Manchu_Beijing	Tungusic	Manchu_Beijing260	O1b1a2a1
Qiang_Sichuan	Tibeto_Burman	Qiang_Sichuan632	O2a2b1a1a1c1b1
Hui_Henan	Sinitic_Hui	Hui_Henan132	R1b1a1b1b3a
Mongolian_Liaoning	Mongolic	Mongolian_Liaoning605	C2b1a1a1a1
Dong_Guizhou	Tai_Kadai	Dong_Guizhou42	O2a1b1a1a1a1a1b1a1
Hui_Shandong	Sinitic_Hui	Hui_Shandong182	R1a1a1b2a2b
Tujia_Hubei	Tibeto_Burman	Tujia_Hubei697	N1b2
Manchu_Liaoning	Tungusic	Manchu_Liaoning381	O2a1b1a1a1a1a1c
Hui_Shandong	Sinitic_Hui	Hui_Shandong183	O1b1a1a1a2a
Hui_Gansu	Sinitic_Hui	Hui_Gansu92	Q1a1a1a
Tibetan_Sichuan	Tibeto_Burman	Tibetan_Sichuan652	O2a2a1a2a1a1a2
Mongolian_Liaoning	Mongolic	Mongolian_Liaoning606	O2a2b1a1a1a1a1b
Tibetan_Sichuan	Tibeto_Burman	Tibetan_Sichuan653	O2a2b1a1a1a4a1
Hui_Shandong	Sinitic_Hui	Hui_Shandong184	O1a1b1
Manchu_Liaoning	Tungusic	Manchu_Liaoning382	C2a1a2a1a
Yao_Guangxi	Hmong_Mien	Yao_Guangxi764	O2a2a1a1a1b1
Hui_Shandong	Sinitic_Hui	Hui_Shandong185	Q1a1a1a
Yi_Yunnan	Tibeto_Burman	Yi_Yunnan791	N1b2
Manchu_Heilongjiang	Tungusic	Manchu_Heilongjiang323	O1b1a1a1a1b1a1a1a2
Korean_Heilongjiang	Koreanic	Korean_Heilongjiang217	O2a2a2a1a1a
Manchu_Beijing	Tungusic	Manchu_Beijing261	C2a1a3a2a
Hui_Gansu	Sinitic_Hui	Hui_Gansu93	J2a1a1a
Manchu_Jilin	Tungusic	Manchu_Jilin341	O2a1b1a2a2
Yi_Sichuan	Tibeto_Burman	Yi_Sichuan774	O2a2a1a2a1a1a2a1
Yi_Sichuan	Tibeto_Burman	Yi_Sichuan775	O1b1a1a1b1a
Zhuang_Guangxi	Tai_Kadai	Zhuang_Guangxi835	O1a1a1a1a1a1
Miao_Guizhou	Hmong_Mien	Miao_Guizhou480	N1b2a1
Mongolian_Liaoning	Mongolic	Mongolian_Liaoning607	O2a1b1a1a1a1a1a1a
Manchu_Liaoning	Tungusic	Manchu_Liaoning383	C2a1b
Daur_Heilongjiang	Mongolic	Daur_Heilongjiang30	N1a1a3
Mongolian_InnerMongolia	Mongolic	Mongolian_InnerMongolia522	O2a1b1a1a1a1e1a2
Hui_Hebei	Sinitic_Hui	Hui_Hebei114	O2a1b1a2a1a1a1b
Zhuang_Guangxi	Tai_Kadai	Zhuang_Guangxi836	O2a2b1a2a1a1b1b2b2
Mongolian_InnerMongolia	Mongolic	Mongolian_InnerMongolia523	N1a2a
Korean_Jilin	Koreanic	Korean_Jilin234	O1b1a2a1
Manchu_Liaoning	Tungusic	Manchu_Liaoning384	O2a2b1a2a1a1b1b2b2
Zhuang_Guangxi	Tai_Kadai	Zhuang_Guangxi837	O1b1a1a1a1b1a1a1a3
Nakhi_Yunnan	Tibeto_Burman	Nakhi_Yunnan626	O1a1a1a1a1a1e2a
Mongolian_Liaoning	Mongolic	Mongolian_Liaoning608	N1b1a2b1
Zhuang_Guangxi	Tai_Kadai	Zhuang_Guangxi838	O1b1a1a1a1b2a1a1
Mongolian_InnerMongolia	Mongolic	Mongolian_InnerMongolia524	N1a2a1a2
Mongolian_InnerMongolia	Mongolic	Mongolian_InnerMongolia525	E1b1b
Nakhi_Yunnan	Tibeto_Burman	Nakhi_Yunnan627	O2a2b1a2a1a1b1b2b2
Manchu_Jilin	Tungusic	Manchu_Jilin342	O2a1b1a1a1a1b
Zhuang_Guangxi	Tai_Kadai	Zhuang_Guangxi839	O2a2a1a2a
Tibetan_Tibet	Tibeto_Burman	Tibetan_Tibet668	O2a2b1a2a2a
Zhuang_Guangxi	Tai_Kadai	Zhuang_Guangxi840	O1b1a1a1a1a1a1a1a1a1
Mongolian_Liaoning	Mongolic	Mongolian_Liaoning609	C2b1a2a2b1
Manchu_Liaoning	Tungusic	Manchu_Liaoning385	O1a1a2a2
Korean_Jilin	Koreanic	Korean_Jilin235	C2b1a1
Mongolian_Liaoning	Mongolic	Mongolian_Liaoning610	C2a1a2a2a2
Miao_Guizhou	Hmong_Mien	Miao_Guizhou481	O2a2a1a2a1a1a2a1a1a1
Zhuang_Guangxi	Tai_Kadai	Zhuang_Guangxi841	O1b1a1a1a1b
Korean_Jilin	Koreanic	Korean_Jilin236	O1b2a1a2a1
Hui_Jiangsu	Sinitic_Hui	Hui_Jiangsu153	R1b1a1b1b
Yi_Sichuan	Tibeto_Burman	Yi_Sichuan776	O2a2b1a1a1b
Zhuang_Guangxi	Tai_Kadai	Zhuang_Guangxi842	O2a2b1
Hui_Anhui	Sinitic_Hui	Hui_Anhui65	O2a2b1a2a1a1a1a1
Hui_Anhui	Sinitic_Hui	Hui_Anhui66	Q1a1a1
Xibe_Liaoning	Tungusic	Xibe_Liaoning757	C2b1a2a2b1a
Manchu_Liaoning	Tungusic	Manchu_Liaoning386	O1b2a1
Mongolian_InnerMongolia	Mongolic	Mongolian_InnerMongolia526	O2a2b2a1b2
Hui_Gansu	Sinitic_Hui	Hui_Gansu94	H
Mongolian_InnerMongolia	Mongolic	Mongolian_InnerMongolia527	Q1a1a1
Zhuang_Guangxi	Tai_Kadai	Zhuang_Guangxi843	O1b1a1a1a1b2a1a1
Manchu_Jilin	Tungusic	Manchu_Jilin343	O2a2b1a2a1a1a2a1a1a
Zhuang_Guangxi	Tai_Kadai	Zhuang_Guangxi844	O2a2b1a1a1a4a2a
Bai_Yunnan	Tibeto_Burman	Bai_Yunnan5	O2a2b1a2a1a1a
Mongolian_Liaoning	Mongolic	Mongolian_Liaoning611	C2b1a1a1a1
Mongolian_InnerMongolia	Mongolic	Mongolian_InnerMongolia528	N1a1a1a1a
Manchu_Liaoning	Tungusic	Manchu_Liaoning387	C2a1a3a6
Dai_Yunnan	Tai_Kadai	Dai_Yunnan24	O1b1a1a1a2a
Nakhi_Yunnan	Tibeto_Burman	Nakhi_Yunnan628	O1b1a1b1a
Mongolian_InnerMongolia	Mongolic	Mongolian_InnerMongolia529	C2a1a3a1
Yi_Yunnan	Tibeto_Burman	Yi_Yunnan792	O2a2b1a1a1c1a1a1
Zhuang_Guangxi	Tai_Kadai	Zhuang_Guangxi845	O1b1a1a1a1b2a1a1
Manchu_Heilongjiang	Tungusic	Manchu_Heilongjiang324	C2a1a
Zhuang_Guangxi	Tai_Kadai	Zhuang_Guangxi846	O1b1a1a1a1b1a1a1a3
Uyghur_Xinjiang	Turkic	Uyghur_Xinjiang735	O1a1a1a1a1a1c1a
Hui_Shandong	Sinitic_Hui	Hui_Shandong186	O2a2b1a2a1a1a2a1a1
Zhuang_Guangxi	Tai_Kadai	Zhuang_Guangxi847	O1b1a1a1a1b2a1a1
Manchu_Jilin	Tungusic	Manchu_Jilin344	C2a1a1b1a
Zhuang_Guangxi	Tai_Kadai	Zhuang_Guangxi848	N1b2a1
Manchu_Liaoning	Tungusic	Manchu_Liaoning388	O2a2b1a2a1a1a
Manchu_Jilin	Tungusic	Manchu_Jilin345	O2a2b1a2a1a1b1b2b2
Tujia_Hunan	Tibeto_Burman	Tujia_Hunan718	O2a2b1a1a1a1a1a1a1
Mongolian_InnerMongolia	Mongolic	Mongolian_InnerMongolia530	C2b1a1a1a1
Manchu_Shandong	Tungusic	Manchu_Shandong459	O2a2b1a2a1a1a2a1a1
Mongolian_InnerMongolia	Mongolic	Mongolian_InnerMongolia531	O2a1b1a1a1a1a1b1a
Manchu_Liaoning	Tungusic	Manchu_Liaoning389	D1a1a1a1a1b
Tujia_Hubei	Tibeto_Burman	Tujia_Hubei698	O2a2b1a1a1a3
Hui_Shandong	Sinitic_Hui	Hui_Shandong187	N1a2a1a2
Miao_Hunan	Hmong_Mien	Miao_Hunan493	O1b1a1a1a1a1a1a2b
Manchu_Beijing	Tungusic	Manchu_Beijing262	C2b1a2a2b
Hui_Henan	Sinitic_Hui	Hui_Henan133	O2a2b1a2a1a1b1b2b1
Zhuang_Guangxi	Tai_Kadai	Zhuang_Guangxi849	O1b1a1a1a1b2a1a1
Hui_Shandong	Sinitic_Hui	Hui_Shandong188	D1a1a1a1a1
Xibe_Liaoning	Tungusic	Xibe_Liaoning758	C2a1a1b1a4
Mongolian_InnerMongolia	Mongolic	Mongolian_InnerMongolia532	C2a1a3a1
Mongolian_InnerMongolia	Mongolic	Mongolian_InnerMongolia533	C2a1a3a1
Manchu_Liaoning	Tungusic	Manchu_Liaoning390	C2b1a2a1b
Mongolian_InnerMongolia	Mongolic	Mongolian_InnerMongolia534	C2b1a1
Wa_Yunnan	Austroasiatic	Wa_Yunnan749	O2a2b2a1a1
Mongolian_InnerMongolia	Mongolic	Mongolian_InnerMongolia535	J2a
Manchu_Jilin	Tungusic	Manchu_Jilin346	C2a1a1b1a2a1
Mongolian_InnerMongolia	Mongolic	Mongolian_InnerMongolia536	O2a2b1a2a1a4a1a
Manchu_Hebei	Tungusic	Manchu_Hebei297	O2a2b1a2a1a1a2a1a
Hui_Shandong	Sinitic_Hui	Hui_Shandong189	O1b1a2
Tujia_Hunan	Tibeto_Burman	Tujia_Hunan719	C2b1a2a2b1a
Ozbek_Xinjiang	Turkic	Ozbek_Xinjiang629	O1b1a2
Hui_Anhui	Sinitic_Hui	Hui_Anhui67	O1b1a2b1a
Zhuang_Guangxi	Tai_Kadai	Zhuang_Guangxi850	C2b1a2a2
Zhuang_Guangxi	Tai_Kadai	Zhuang_Guangxi851	O1b1a1a1a1b2a1a1
Hui_Gansu	Sinitic_Hui	Hui_Gansu95	O2a2b1a1a1a2a
Manchu_Shandong	Tungusic	Manchu_Shandong460	R1b2b
Hui_Henan	Sinitic_Hui	Hui_Henan134	O2a2b1a1b
Miao_Hunan	Hmong_Mien	Miao_Hunan494	N1b2
Uyghur_Xinjiang	Turkic	Uyghur_Xinjiang736	R1b2b
Dai_Yunnan	Tai_Kadai	Dai_Yunnan25	O2a2b1a1a1a4a2a
Dai_Yunnan	Tai_Kadai	Dai_Yunnan26	F
Mongolian_InnerMongolia	Mongolic	Mongolian_InnerMongolia537	E1b1b1b
Korean_Heilongjiang	Koreanic	Korean_Heilongjiang218	O2a2b1a1a1a1a1b1a1a
Manchu_Liaoning	Tungusic	Manchu_Liaoning391	O2a1b1a1a1a1a1c
Shui_Guizhou	Tai_Kadai	Shui_Guizhou642	O2a2a1a2a1a1a2a1a1a1
Manchu_Jilin	Tungusic	Manchu_Jilin347	N1a2b1b1
Mongolian_InnerMongolia	Mongolic	Mongolian_InnerMongolia538	E1b1b
Korean_Jilin	Koreanic	Korean_Jilin237	O1b1a1b1a1a
Yi_Yunnan	Tibeto_Burman	Yi_Yunnan793	O1a1a2a1a3
Hui_Henan	Sinitic_Hui	Hui_Henan135	N1b2
Zhuang_Guangxi	Tai_Kadai	Zhuang_Guangxi852	O1a1a2a1a
Hui_Liaoning	Sinitic_Hui	Hui_Liaoning167	R1a1a1b2a1a2c
Manchu_Heilongjiang	Tungusic	Manchu_Heilongjiang325	O2a2b1a2a1
Zhuang_Guangxi	Tai_Kadai	Zhuang_Guangxi853	O1b1a
Tujia_Chongqing	Tibeto_Burman	Tujia_Chongqing685	N1b2a1
Daur_Heilongjiang	Mongolic	Daur_Heilongjiang31	N1b1a2b
Manchu_Jilin	Tungusic	Manchu_Jilin348	N1a2a1a2
Shui_Guizhou	Tai_Kadai	Shui_Guizhou643	O1a1a2a1a3
Daur_Heilongjiang	Mongolic	Daur_Heilongjiang32	O2a2b1a1a1a4a1
Bai_Yunnan	Tibeto_Burman	Bai_Yunnan6	O2a2b1a1a1c1a1a
Manchu_Beijing	Tungusic	Manchu_Beijing263	C2a1a
Hui_Henan	Sinitic_Hui	Hui_Henan136	O2a2b1a1a1a4
Manchu_Liaoning	Tungusic	Manchu_Liaoning392	O2a1b1a1a1a1e
Bouyei_Guizhou	Tai_Kadai	Bouyei_Guizhou15	O2a2b1a2a1a4a1
Manchu_Beijing	Tungusic	Manchu_Beijing264	C2a1a
Manchu_Hebei	Tungusic	Manchu_Hebei298	O1b2a1a2a1
Manchu_Hebei	Tungusic	Manchu_Hebei299	O1b1a1a1
Hui_Shandong	Sinitic_Hui	Hui_Shandong190	C2a1a3a1
Manchu_Beijing	Tungusic	Manchu_Beijing265	O1b1a2a1
Hui_Shandong	Sinitic_Hui	Hui_Shandong191	O2a1b1a1a1a1
Manchu_Liaoning	Tungusic	Manchu_Liaoning393	O2a2b1a1a1c1a1a1
Hui_Shandong	Sinitic_Hui	Hui_Shandong192	O2a1b1a2a1a1b
Manchu_Beijing	Tungusic	Manchu_Beijing266	O2a1b1a2a1a4
Zhuang_Guangxi	Tai_Kadai	Zhuang_Guangxi854	O1b1a1a1a1b1a1a1a3
Tujia_Hubei	Tibeto_Burman	Tujia_Hubei699	O2a1b1a1a1a1a2
Yao_Guangxi	Hmong_Mien	Yao_Guangxi765	O1b1a1b1b
Hui_Liaoning	Sinitic_Hui	Hui_Liaoning168	R1a1a1b2a2
Manchu_Liaoning	Tungusic	Manchu_Liaoning394	O1a3a
Mongolian_InnerMongolia	Mongolic	Mongolian_InnerMongolia539	N1a2a1
Manchu_Shandong	Tungusic	Manchu_Shandong461	C2a1a3a1
Korean_Heilongjiang	Koreanic	Korean_Heilongjiang219	O1b2a1
Zhuang_Guangxi	Tai_Kadai	Zhuang_Guangxi855	O1b1a1a1a1b2a1a1
Zhuang_Guangxi	Tai_Kadai	Zhuang_Guangxi856	O1b1a1a1a1b2a1a1
Manchu_Liaoning	Tungusic	Manchu_Liaoning395	O2a2b1a2a1a1b1b2b2
Zhuang_Guangxi	Tai_Kadai	Zhuang_Guangxi857	O1b1a1a1a1b2a1a1
Xibe_Liaoning	Tungusic	Xibe_Liaoning759	C1b1a
Zhuang_Guangxi	Tai_Kadai	Zhuang_Guangxi858	O1b1a1a1a1b2a1a1
Mongolian_InnerMongolia	Mongolic	Mongolian_InnerMongolia540	O2a1b1a1a1b
Yi_Sichuan	Tibeto_Burman	Yi_Sichuan777	O2a2b1a2a1a1b1b2b1a
Maonan_Guangxi	Tai_Kadai	Maonan_Guangxi472	D1a1a1b2
Manchu_Liaoning	Tungusic	Manchu_Liaoning396	O2a2b1a1a1a1a1a1a1
Mongolian_InnerMongolia	Mongolic	Mongolian_InnerMongolia541	C2a1a1b1b
Manchu_Hebei	Tungusic	Manchu_Hebei300	O2a1b1a1a1a1e
Manchu_Heilongjiang	Tungusic	Manchu_Heilongjiang326	O2a2b1a2a1a1b1b2b2
Manchu_Beijing	Tungusic	Manchu_Beijing267	N1b2
Manchu_Liaoning	Tungusic	Manchu_Liaoning397	O2a1b1a1a1a2
Pumi_Yunnan	Tibeto_Burman	Pumi_Yunnan630	D1a1
Uyghur_Xinjiang	Turkic	Uyghur_Xinjiang737	H
Xibe_Liaoning	Tungusic	Xibe_Liaoning760	C2b1a2a1a2a
Manchu_Shandong	Tungusic	Manchu_Shandong462	O1b1a1b1a
Manchu_Liaoning	Tungusic	Manchu_Liaoning398	C2a1a
Zhuang_Guangxi	Tai_Kadai	Zhuang_Guangxi859	O1b1a1a1a1b2a1a1
Yao_Guangxi	Hmong_Mien	Yao_Guangxi766	O1b1a1a1a1b1a1a1a3
Manchu_Shandong	Tungusic	Manchu_Shandong463	O2a2b1a1a1c1a1a1
Mongolian_InnerMongolia	Mongolic	Mongolian_InnerMongolia542	O2a1b1a1a1a1e1a2
Gelao_Guizhou	Tai_Kadai	Gelao_Guizhou56	O1a1a2a1a3
Manchu_Liaoning	Tungusic	Manchu_Liaoning399	O2a2b1a2a1a4a1
Manchu_Jilin	Tungusic	Manchu_Jilin349	C2a1a
Uyghur_Xinjiang	Turkic	Uyghur_Xinjiang738	O1b1a2a1
Korean_Jilin	Koreanic	Korean_Jilin238	O1b2a1
Xibe_Liaoning	Tungusic	Xibe_Liaoning761	R1a1a1b2a2a1d5
Zhuang_Guangxi	Tai_Kadai	Zhuang_Guangxi860	O1b1a
Manchu_Heilongjiang	Tungusic	Manchu_Heilongjiang327	C2b1a1
Manchu_Beijing	Tungusic	Manchu_Beijing268	C2a1a1b1a2a1
Tujia_Hubei	Tibeto_Burman	Tujia_Hubei700	C2b1b1b2a1
Hui_Anhui	Sinitic_Hui	Hui_Anhui68	O2b
Manchu_Beijing	Tungusic	Manchu_Beijing269	O2a1b1a1a1a1g
Tujia_Chongqing	Tibeto_Burman	Tujia_Chongqing686	C2b1b1b2
Miao_Guizhou	Hmong_Mien	Miao_Guizhou482	O2a2a1a2a1a1a2a1a1a1
Hui_Gansu	Sinitic_Hui	Hui_Gansu96	C2a1a3a6
Zhuang_Guangxi	Tai_Kadai	Zhuang_Guangxi861	C2b1a2b2
Zhuang_Guangxi	Tai_Kadai	Zhuang_Guangxi862	O2a1a1a1a1b
Korean_Jilin	Koreanic	Korean_Jilin239	O2a2b1a1a1a1a1b
Mongolian_InnerMongolia	Mongolic	Mongolian_InnerMongolia543	O2a2b1a2a1a4a1
Manchu_Jilin	Tungusic	Manchu_Jilin350	C2b1a2b2
Zhuang_Guangxi	Tai_Kadai	Zhuang_Guangxi863	O1a1a
Mongolian_Liaoning	Mongolic	Mongolian_Liaoning612	O2a2b1a2a1a1a1
Miao_Hunan	Hmong_Mien	Miao_Hunan495	O2a2
Korean_Heilongjiang	Koreanic	Korean_Heilongjiang220	O1b2a1a2a1a
Manchu_Beijing	Tungusic	Manchu_Beijing270	O1a1a2b2
Dai_Yunnan	Tai_Kadai	Dai_Yunnan27	O2a2b1a1a1c1a1a1
Zhuang_Guangxi	Tai_Kadai	Zhuang_Guangxi864	O2a2a1a2a1a1a2
Tibetan_Sichuan	Tibeto_Burman	Tibetan_Sichuan654	O2a2b1a2a1a1a1a1a1a
Manchu_Heilongjiang	Tungusic	Manchu_Heilongjiang328	C2a1a3a
Dong_Guizhou	Tai_Kadai	Dong_Guizhou43	N1b1b
Miao_Hunan	Hmong_Mien	Miao_Hunan496	C2b1b1b2
Mongolian_Liaoning	Mongolic	Mongolian_Liaoning613	C2a1a3a1
Manchu_Hebei	Tungusic	Manchu_Hebei301	O2a2b1a2a1a1b1b2b2
Zhuang_Guangxi	Tai_Kadai	Zhuang_Guangxi865	O1b1a1a1a1b1a1a1a3
Mongolian_InnerMongolia	Mongolic	Mongolian_InnerMongolia544	Q1a1a1a
Korean_Jilin	Koreanic	Korean_Jilin240	O2a1a1b
Manchu_Liaoning	Tungusic	Manchu_Liaoning400	C2b1b1b
Zhuang_Guangxi	Tai_Kadai	Zhuang_Guangxi866	O1a1a1a1a1a1a1b
Manchu_Liaoning	Tungusic	Manchu_Liaoning401	O2a1a1b1a1a
Tibetan_Sichuan	Tibeto_Burman	Tibetan_Sichuan655	O2a2b1a1a1a3
Tujia_Hubei	Tibeto_Burman	Tujia_Hubei701	C2b1b1b2
Tujia_Hubei	Tibeto_Burman	Tujia_Hubei702	C2b1b1b2
Tujia_Chongqing	Tibeto_Burman	Tujia_Chongqing687	D1a1a1a1a1b2
Zhuang_Guangxi	Tai_Kadai	Zhuang_Guangxi867	O1b1a1a1a1b1a1a1a3
Hui_Hebei	Sinitic_Hui	Hui_Hebei115	Q1a1a1
Mongolian_InnerMongolia	Mongolic	Mongolian_InnerMongolia545	R1b1a1a1a
Dong_Guizhou	Tai_Kadai	Dong_Guizhou44	O1a1a1b1b1b1
Mongolian_InnerMongolia	Mongolic	Mongolian_InnerMongolia546	O2a2b1a2a1a1a1a1a1a1a
Manchu_Heilongjiang	Tungusic	Manchu_Heilongjiang329	O2a2b1a1a1a3
Manchu_Beijing	Tungusic	Manchu_Beijing271	O2a1b1a1a1a1h
Zhuang_Guangxi	Tai_Kadai	Zhuang_Guangxi868	O2a2a1a2a1a1a2a1a1a1
Manchu_Liaoning	Tungusic	Manchu_Liaoning402	C2a1a3a
Manchu_Liaoning	Tungusic	Manchu_Liaoning403	O2a2b1a1a1a4a
Hui_Jiangsu	Sinitic_Hui	Hui_Jiangsu154	O1a1a2a1a
Mongolian_InnerMongolia	Mongolic	Mongolian_InnerMongolia547	C2a1a3a6
Bouyei_Guizhou	Tai_Kadai	Bouyei_Guizhou16	O1a1a2a1a3
Manchu_Liaoning	Tungusic	Manchu_Liaoning404	C2b1a2a2a
Pumi_Yunnan	Tibeto_Burman	Pumi_Yunnan631	O2a2b1a2a1a1a1a1a1a
Dong_Guizhou	Tai_Kadai	Dong_Guizhou45	O2a2a1a2a1a1b
Daur_Heilongjiang	Mongolic	Daur_Heilongjiang33	O1b1a1a1a1b2a1a2
Manchu_Liaoning	Tungusic	Manchu_Liaoning405	O1b1a2a1
Mongolian_Liaoning	Mongolic	Mongolian_Liaoning614	C2b1a1a1a1d
Zhuang_Guangxi	Tai_Kadai	Zhuang_Guangxi869	O2a2b1a1a1a4a2a1
Uyghur_Xinjiang	Turkic	Uyghur_Xinjiang739	C1b1a
Korean_Heilongjiang	Koreanic	Korean_Heilongjiang221	O2a2a1a1b2b2b1
Manchu_Liaoning	Tungusic	Manchu_Liaoning406	C2a1a
Hui_Shandong	Sinitic_Hui	Hui_Shandong193	R1a1a1b2a2b
Tibetan_Tibet	Tibeto_Burman	Tibetan_Tibet669	O2a2b1a1a1a4a1
Li_Hainan	Tai_Kadai	Li_Hainan249	O1b1a1a1a1b2a1a1
Bouyei_Guizhou	Tai_Kadai	Bouyei_Guizhou17	D1a1a1b2
Hui_Gansu	Sinitic_Hui	Hui_Gansu97	R1a1a1b2
Tibetan_Sichuan	Tibeto_Burman	Tibetan_Sichuan656	O2a2b1a1a1a4a1
Hui_Gansu	Sinitic_Hui	Hui_Gansu98	C2a1a2a2b
Hui_Jiangsu	Sinitic_Hui	Hui_Jiangsu155	Q1a1a1
Mongolian_InnerMongolia	Mongolic	Mongolian_InnerMongolia548	C2b1a1a1a1
Manchu_Jilin	Tungusic	Manchu_Jilin351	O2a2a2a1a1a
Mongolian_InnerMongolia	Mongolic	Mongolian_InnerMongolia549	N1a2a
Uyghur_Xinjiang	Turkic	Uyghur_Xinjiang740	J
Hui_Shandong	Sinitic_Hui	Hui_Shandong194	J2a1a1b1a
Manchu_Liaoning	Tungusic	Manchu_Liaoning407	R1a1a1b1
Luoba_Jiangsu	Tibeto_Burman	Luoba_Jiangsu252	O1b1a1a1a1b2a1a1b
Yao_Guangxi	Hmong_Mien	Yao_Guangxi767	O1b1a
Uyghur_Xinjiang	Turkic	Uyghur_Xinjiang741	J2a2a
Uyghur_Xinjiang	Turkic	Uyghur_Xinjiang742	R1b2b
Manchu_Liaoning	Tungusic	Manchu_Liaoning408	N1b1a1b
Bouyei_Guizhou	Tai_Kadai	Bouyei_Guizhou18	O1b1a1a1b2
Mongolian_InnerMongolia	Mongolic	Mongolian_InnerMongolia550	R1a1a1b2a2a1
Hui_Henan	Sinitic_Hui	Hui_Henan137	O2a1a1b1a2c
Manchu_Liaoning	Tungusic	Manchu_Liaoning409	O2a2b1a2a1a1a
Hui_Hebei	Sinitic_Hui	Hui_Hebei117	O2a2b2b1a
Hui_Shandong	Sinitic_Hui	Hui_Shandong195	Q1a1a1a
Tujia_Chongqing	Tibeto_Burman	Tujia_Chongqing688	C2b1b1b2
Hui_Anhui	Sinitic_Hui	Hui_Anhui69	O1b1a1a1a1b1a1a1a2
Dong_Guizhou	Tai_Kadai	Dong_Guizhou46	N1b1b
Tujia_Hunan	Tibeto_Burman	Tujia_Hunan720	O2a2b1a1a1c
Mongolian_InnerMongolia	Mongolic	Mongolian_InnerMongolia551	C2b1a2b
Bouyei_Guizhou	Tai_Kadai	Bouyei_Guizhou19	O1b1a1a1a1b2a1
Hui_Shandong	Sinitic_Hui	Hui_Shandong196	O2a1b1a1a1a1a1a1b1a
Mongolian_Liaoning	Mongolic	Mongolian_Liaoning615	C2a1a2a1a
Miao_Guizhou	Hmong_Mien	Miao_Guizhou483	O2a2b1a1a1a3
Daur_Heilongjiang	Mongolic	Daur_Heilongjiang34	O1b1a1a1a1b2a1a2
Tujia_Hunan	Tibeto_Burman	Tujia_Hunan721	O1b1a2
Bai_Yunnan	Tibeto_Burman	Bai_Yunnan7	O1b1a1a1a1b2a1
Korean_Heilongjiang	Koreanic	Korean_Heilongjiang222	O2a2b2a1a
Zhuang_Guangxi	Tai_Kadai	Zhuang_Guangxi870	N1a1a3
Hui_Hebei	Sinitic_Hui	Hui_Hebei118	J2a1a1b1a
Zhuang_Guangxi	Tai_Kadai	Zhuang_Guangxi871	C1b1a2b
Manchu_Liaoning	Tungusic	Manchu_Liaoning410	N1a1a3
Zhuang_Guangxi	Tai_Kadai	Zhuang_Guangxi872	O2a2b1a1a1a4a2a1
Uyghur_Xinjiang	Turkic	Uyghur_Xinjiang743	R1a1a1b2a1
Hui_Shandong	Sinitic_Hui	Hui_Shandong197	R1a1a1b2a2
Tujia_Chongqing	Tibeto_Burman	Tujia_Chongqing689	C2b1b1b2
Manchu_Liaoning	Tungusic	Manchu_Liaoning411	O2a2b2a1b
Manchu_Beijing	Tungusic	Manchu_Beijing272	C2b1a2a1a2
Mongolian_Liaoning	Mongolic	Mongolian_Liaoning616	E1b1b
Hui_Anhui	Sinitic_Hui	Hui_Anhui70	E1b1b1b
Mongolian_InnerMongolia	Mongolic	Mongolian_InnerMongolia552	N1a2b1b1
Hui_Liaoning	Sinitic_Hui	Hui_Liaoning169	O1b1a2a1
Mongolian_InnerMongolia	Mongolic	Mongolian_InnerMongolia553	O2a2b1a2a1a1a1a1
Manchu_Jilin	Tungusic	Manchu_Jilin352	O2b
Tujia_Chongqing	Tibeto_Burman	Tujia_Chongqing690	C2b1b1b2
Tibetan_Tibet	Tibeto_Burman	Tibetan_Tibet670	D1a1b1a
Hui_Jiangsu	Sinitic_Hui	Hui_Jiangsu156	O2a2b1a2a1a1b
Hui_Henan	Sinitic_Hui	Hui_Henan138	O2a2b1a2a1a1b1b2b2
Hui_Henan	Sinitic_Hui	Hui_Henan139	O2a2b1a2a1a1a2a1a
Manchu_Liaoning	Tungusic	Manchu_Liaoning412	O1b2a1a2a1
Tibetan_Tibet	Tibeto_Burman	Tibetan_Tibet671	N1b1
Manchu_Liaoning	Tungusic	Manchu_Liaoning413	C2a1b
Zhuang_Guangxi	Tai_Kadai	Zhuang_Guangxi873	O1b1a1a1a1b1a1a1a3
Manchu_Beijing	Tungusic	Manchu_Beijing273	O2a2b1a1a1a1a1a1a1a
Manchu_Hebei	Tungusic	Manchu_Hebei302	O2a2b1a2a1a1b1b2
Miao_Hunan	Hmong_Mien	Miao_Hunan497	C2b1b1b2
Yi_Sichuan	Tibeto_Burman	Yi_Sichuan778	O2a2b1a2a1a1a2a
Zhuang_Guangxi	Tai_Kadai	Zhuang_Guangxi874	O1b1a1a1a1a1a1a1
Mongolian_InnerMongolia	Mongolic	Mongolian_InnerMongolia554	O2a1b1a1a1a1h
Manchu_Liaoning	Tungusic	Manchu_Liaoning414	C2a1a1b1a
Korean_Heilongjiang	Koreanic	Korean_Heilongjiang223	C2b1a2b2
Li_Hainan	Tai_Kadai	Li_Hainan250	O2a1b1a1a1a1h1a1
Tujia_Hubei	Tibeto_Burman	Tujia_Hubei703	C2b1b1b
Mongolian_InnerMongolia	Mongolic	Mongolian_InnerMongolia555	C2b1a2a2b1a
Hui_Anhui	Sinitic_Hui	Hui_Anhui71	C2b1b1
Zhuang_Guangxi	Tai_Kadai	Zhuang_Guangxi875	O2a2b1a1a1a3
Tujia_Hunan	Tibeto_Burman	Tujia_Hunan722	O1b1a1a1a2a
Hui_Jiangsu	Sinitic_Hui	Hui_Jiangsu157	O1a1a1a1a1a1b
Manchu_Jilin	Tungusic	Manchu_Jilin353	N1a2a1a2
Manchu_Liaoning	Tungusic	Manchu_Liaoning415	C2a1b
Manchu_Heilongjiang	Tungusic	Manchu_Heilongjiang330	C2a1a1b1a4
Hui_Gansu	Sinitic_Hui	Hui_Gansu99	R1b1
Zhuang_Guangxi	Tai_Kadai	Zhuang_Guangxi876	O1b1a1a1a1b2a1a1
Manchu_Shandong	Tungusic	Manchu_Shandong464	O2a1b1a1a1a1e1a2
Tujia_Hunan	Tibeto_Burman	Tujia_Hunan723	O2a2b1a2a1a1b1b2b1a
Zhuang_Guangxi	Tai_Kadai	Zhuang_Guangxi877	O1b1a1a1a1b2a1a1
Korean_Heilongjiang	Koreanic	Korean_Heilongjiang224	O2a2a1a2a1a1a2a1
Hui_Anhui	Sinitic_Hui	Hui_Anhui72	O1a1a1a1a2a
Tujia_Chongqing	Tibeto_Burman	Tujia_Chongqing691	O1b1a1a1a1b1a1a1a1c1a
Manchu_Beijing	Tungusic	Manchu_Beijing274	O2a2b1a1a1a3a1a2
Shui_Guizhou	Tai_Kadai	Shui_Guizhou644	O2a2a1a2a1a1a2a1a1a1
Hui_Liaoning	Sinitic_Hui	Hui_Liaoning170	C2b1a1a1a1
Manchu_Liaoning	Tungusic	Manchu_Liaoning416	C2a1a3a1
Miao_Hunan	Hmong_Mien	Miao_Hunan498	O1b1a1a1a2a1
Manchu_Beijing	Tungusic	Manchu_Beijing275	O1a1a2a2
Mongolian_InnerMongolia	Mongolic	Mongolian_InnerMongolia556	C2a1a3a1
Yi_Yunnan	Tibeto_Burman	Yi_Yunnan794	O2a2b2a2a2
Mongolian_InnerMongolia	Mongolic	Mongolian_InnerMongolia557	C2a1a3a1e
Miao_Hunan	Hmong_Mien	Miao_Hunan499	O1b1a1a1a1b1a1a1a3
Zhuang_Guangxi	Tai_Kadai	Zhuang_Guangxi878	O1b1a1a1a1b
Hui_Gansu	Sinitic_Hui	Hui_Gansu100	O2a2b1a1a1c1a1a
Tujia_Hubei	Tibeto_Burman	Tujia_Hubei704	C2b1b1b2a
Manchu_Hebei	Tungusic	Manchu_Hebei303	C2a1a1b1a2a1
Mongolian_InnerMongolia	Mongolic	Mongolian_InnerMongolia558	R1b1a1a1a
Zhuang_Guangxi	Tai_Kadai	Zhuang_Guangxi879	O1b1a1a1a1b
Mongolian_InnerMongolia	Mongolic	Mongolian_InnerMongolia559	O2a2b1a2a1a1a1a1
Manchu_Liaoning	Tungusic	Manchu_Liaoning417	O2a2a1a2a1a1b1a
Mongolian_InnerMongolia	Mongolic	Mongolian_InnerMongolia560	O2a1b1a1a1a1e1a2
Dongxiang_Gansu	Mongolic	Dongxiang_Gansu52	O2a2b1a2a1a1b1b2
Hui_Henan	Sinitic_Hui	Hui_Henan140	O2a2b2a2a2
Hui_Hebei	Sinitic_Hui	Hui_Hebei119	R1a1a1b2a2b1
Zhuang_Guangxi	Tai_Kadai	Zhuang_Guangxi880	O2a2a1a2a
Tibetan_Sichuan	Tibeto_Burman	Tibetan_Sichuan657	O2a1b1a2a2b
Manchu_Beijing	Tungusic	Manchu_Beijing276	O2a1b1a2a1a3a1b1a
Tujia_Hunan	Tibeto_Burman	Tujia_Hunan724	O1a1a1a1a1b
Manchu_Heilongjiang	Tungusic	Manchu_Heilongjiang331	C2b1a1
Manchu_Beijing	Tungusic	Manchu_Beijing277	C2b1a1a1b
Korean_Heilongjiang	Koreanic	Korean_Heilongjiang225	O2a2b1a1a1a2a1a1
Tujia_Chongqing	Tibeto_Burman	Tujia_Chongqing692	O2a2b1a2a1a1b1b2b2
Bai_Yunnan	Tibeto_Burman	Bai_Yunnan8	N1b2a1
Hui_Hebei	Sinitic_Hui	Hui_Hebei120	J2a2a
Mongolian_InnerMongolia	Mongolic	Mongolian_InnerMongolia561	O2a2b1a1a
Manchu_Liaoning	Tungusic	Manchu_Liaoning418	O2a2b1a2a1a1a
Hui_Gansu	Sinitic_Hui	Hui_Gansu101	R1a1a1b2a2a1
Mongolian_Liaoning	Mongolic	Mongolian_Liaoning617	C2b1a1
Manchu_Liaoning	Tungusic	Manchu_Liaoning419	O2a1b1a1a1a1e1a2
Hui_Anhui	Sinitic_Hui	Hui_Anhui73	N1b2
Manchu_Jilin	Tungusic	Manchu_Jilin354	O2a2b1a2a1a1b1b2b1
Hui_Gansu	Sinitic_Hui	Hui_Gansu102	O2a2b1a2a1a1a1
Zhuang_Guangxi	Tai_Kadai	Zhuang_Guangxi881	O2a2b1a2a1a1b1a
Tujia_Chongqing	Tibeto_Burman	Tujia_Chongqing693	O2a2b1a2a1a1a2a1a
Mongolian_InnerMongolia	Mongolic	Mongolian_InnerMongolia562	O2a1b1a1a1a1e1a
Manchu_Liaoning	Tungusic	Manchu_Liaoning420	C2a1a3a
Korean_Jilin	Koreanic	Korean_Jilin241	O1b2a1a3a
Zhuang_Guangxi	Tai_Kadai	Zhuang_Guangxi882	O1b1a1a1a1b2a1a1
Tibetan_Tibet	Tibeto_Burman	Tibetan_Tibet672	O2a2b1a1a1a4a1
Manchu_Hebei	Tungusic	Manchu_Hebei304	Q1a1a1a
Miao_Guizhou	Hmong_Mien	Miao_Guizhou484	O1b1a1a1a1a1a
Manchu_Liaoning	Tungusic	Manchu_Liaoning421	O2a2b1a2a1a1b1b2b2
Yi_Sichuan	Tibeto_Burman	Yi_Sichuan779	O2a1b1a1a1a1e2a2
Hui_Gansu	Sinitic_Hui	Hui_Gansu103	O2a2b1a2a1a1b1b2b1
Zhuang_Guangxi	Tai_Kadai	Zhuang_Guangxi883	O2a1b1a2a1a3b2b
Hui_Shandong	Sinitic_Hui	Hui_Shandong198	O2a1b1a1a1a1e2b
Yi_Sichuan	Tibeto_Burman	Yi_Sichuan780	O2a2b1a1a1a4a2a
Manchu_Liaoning	Tungusic	Manchu_Liaoning422	O2a2a1a2a1a1b1a
Uyghur_Xinjiang	Turkic	Uyghur_Xinjiang744	R1b2b
Manchu_Beijing	Tungusic	Manchu_Beijing278	O2a2b1a1a1a1a1a1a1
Zhuang_Guangxi	Tai_Kadai	Zhuang_Guangxi884	O2a2b1a2a1a1b1b2b2
Mongolian_InnerMongolia	Mongolic	Mongolian_InnerMongolia563	C2a1a3a1
Zhuang_Guangxi	Tai_Kadai	Zhuang_Guangxi885	O1b1a1a1a1b
Dong_Guizhou	Tai_Kadai	Dong_Guizhou47	O1b1a1a1a1a1a1a2
Tibetan_Sichuan	Tibeto_Burman	Tibetan_Sichuan658	O2a2b1a2a1a1b1b2b2
Hui_Anhui	Sinitic_Hui	Hui_Anhui74	O2a2b2a2a2
Miao_Hunan	Hmong_Mien	Miao_Hunan500	O1b1a1a1a1a1a1a2b
Tujia_Chongqing	Tibeto_Burman	Tujia_Chongqing694	C2b1b1b2a1
Mongolian_InnerMongolia	Mongolic	Mongolian_InnerMongolia564	O2a1b1a1a1a1ib
Manchu_Jilin	Tungusic	Manchu_Jilin355	O1a1a1a1a1a1a1
Manchu_Liaoning	Tungusic	Manchu_Liaoning423	C2a1a
Bouyei_Guizhou	Tai_Kadai	Bouyei_Guizhou20	O1b1a1a1a1b1a1a1a3
Zhuang_Guangxi	Tai_Kadai	Zhuang_Guangxi886	O1b1a1a1b2
Qiang_Sichuan	Tibeto_Burman	Qiang_Sichuan633	N1a2a1a2
Manchu_Hebei	Tungusic	Manchu_Hebei305	J2a1a1a
Bai_Yunnan	Tibeto_Burman	Bai_Yunnan9	O2a2b1a2a1a1b1b2b1a
Yi_Sichuan	Tibeto_Burman	Yi_Sichuan781	O2a2b1a1a1c1a1a1
Manchu_Liaoning	Tungusic	Manchu_Liaoning424	O2a2b1a2a1a1a2a1a1
Manchu_Hebei	Tungusic	Manchu_Hebei306	O2a2b1a1a
Dulong_Yunnan	Tibeto_Burman	Dulong_Yunnan54	O2a2b1a1a1a4a1
Zhuang_Guangxi	Tai_Kadai	Zhuang_Guangxi887	O1b1a
Manchu_Shandong	Tungusic	Manchu_Shandong465	O2a2b1a2a1a1b1b2b1
Daur_Heilongjiang	Mongolic	Daur_Heilongjiang35	O1b2a1a2a1
Daur_Heilongjiang	Mongolic	Daur_Heilongjiang36	C2b1b1g1
Mongolian_Liaoning	Mongolic	Mongolian_Liaoning618	C2a1a3a6
Manchu_Liaoning	Tungusic	Manchu_Liaoning425	N1b1
Tibetan_Sichuan	Tibeto_Burman	Tibetan_Sichuan659	Q1a1a1a
Manchu_Heilongjiang	Tungusic	Manchu_Heilongjiang332	O2a2b1a2a1a1b1b2b1a
Manchu_Liaoning	Tungusic	Manchu_Liaoning426	C2a1a2a1a
Dong_Guizhou	Tai_Kadai	Dong_Guizhou48	O1b1a1a1a1a1a1a2b
Bai_Yunnan	Tibeto_Burman	Bai_Yunnan10	O2a2b1a1a1a4a
Korean_Jilin	Koreanic	Korean_Jilin242	O1a1a1a1a1a1a
Bouyei_Guizhou	Tai_Kadai	Bouyei_Guizhou21	O1a1a2a1a3
Tibetan_Tibet	Tibeto_Burman	Tibetan_Tibet673	D1a1b1a
Yi_Yunnan	Tibeto_Burman	Yi_Yunnan795	O1a1a1a1a1a1c1
Tujia_Hubei	Tibeto_Burman	Tujia_Hubei705	O2a2b1a2a1a1b1b2b2
Hui_Hebei	Sinitic_Hui	Hui_Hebei121	R1a1a1b2a1a2c
Hui_Henan	Sinitic_Hui	Hui_Henan141	O2a1b1a2a1a1a2
Tujia_Hunan	Tibeto_Burman	Tujia_Hunan725	O2a2b1a2a1a1b1b2b1a
Mongolian_InnerMongolia	Mongolic	Mongolian_InnerMongolia565	O1b1a2a1
Lahu_Yunnan	Tibeto_Burman	Lahu_Yunnan247	F
Hui_Anhui	Sinitic_Hui	Hui_Anhui75	C2b1a2b2
Hui_Anhui	Sinitic_Hui	Hui_Anhui76	O1a1a1b1
Mongolian_Liaoning	Mongolic	Mongolian_Liaoning619	O2a1b1a1a1a1e1a1
Mongolian_InnerMongolia	Mongolic	Mongolian_InnerMongolia566	N1a2b1b1
Manchu_Beijing	Tungusic	Manchu_Beijing279	O1b1a1a1a1a1b1a1
Tujia_Hunan	Tibeto_Burman	Tujia_Hunan726	C2b1b1b2a1
Jing_Guangxi	Austroasiatic	Jing_Guangxi202	O2a2b1a1a1a3a1a1a1
Korean_Heilongjiang	Koreanic	Korean_Heilongjiang226	O1b2a1a2a1a
Korean_Heilongjiang	Koreanic	Korean_Heilongjiang227	C2b1a2a1a
Manchu_Jilin	Tungusic	Manchu_Jilin356	O2a2b1a2a1a1b1b2a1
Hui_Jiangsu	Sinitic_Hui	Hui_Jiangsu158	O2a2b2a2a2
Zhuang_Guangxi	Tai_Kadai	Zhuang_Guangxi888	O1b1a1a1a1b2a1a1
Zhuang_Guangxi	Tai_Kadai	Zhuang_Guangxi889	O1b1a1a1a1b2a1a1
Bouyei_Guizhou	Tai_Kadai	Bouyei_Guizhou22	O1b1a1a1b1
Mongolian_InnerMongolia	Mongolic	Mongolian_InnerMongolia567	O2a2b1a2a1a1b1b2b2
Bai_Yunnan	Tibeto_Burman	Bai_Yunnan11	F
Hui_Hebei	Sinitic_Hui	Hui_Hebei122	R2a2b1b
Qiang_Sichuan	Tibeto_Burman	Qiang_Sichuan634	C2b1a2a2b1c
Zhuang_Guangxi	Tai_Kadai	Zhuang_Guangxi890	O2a1b1a1a1a1a1a1a1a2a
Manchu_Liaoning	Tungusic	Manchu_Liaoning427	O2a2b2a2b1
Kyrgyz_Heilongjiang	Turkic	Kyrgyz_Heilongjiang246	C2a1a2a1b
Manchu_Beijing	Tungusic	Manchu_Beijing280	C2b1a2a1a
Mongolian_InnerMongolia	Mongolic	Mongolian_InnerMongolia568	N1a
Manchu_Hebei	Tungusic	Manchu_Hebei307	N1a2a1a2
Manchu_Beijing	Tungusic	Manchu_Beijing281	O1a1a1a1a1a1a1a
Manchu_Liaoning	Tungusic	Manchu_Liaoning428	O2a2b1a2a1a1a2a1a
Manchu_Liaoning	Tungusic	Manchu_Liaoning429	N1b1a2b1a
Shui_Guizhou	Tai_Kadai	Shui_Guizhou645	O2a2a1a2a1a1a2a1a1a1
Manchu_Liaoning	Tungusic	Manchu_Liaoning430	O2a2b1a1a1a3
Mongolian_InnerMongolia	Mongolic	Mongolian_InnerMongolia569	O2a1b1a1a1a1e1a2
Yi_Yunnan	Tibeto_Burman	Yi_Yunnan796	O2a1b1a2a1
Manchu_Jilin	Tungusic	Manchu_Jilin357	O1b2a1
Hui_Henan	Sinitic_Hui	Hui_Henan142	O1b2a1a2
Hui_Anhui	Sinitic_Hui	Hui_Anhui77	O2a1b2
Mongolian_Liaoning	Mongolic	Mongolian_Liaoning620	O2a2b1a2a1a4
Hui_Gansu	Sinitic_Hui	Hui_Gansu104	R1b1
Qiang_Sichuan	Tibeto_Burman	Qiang_Sichuan635	N1b2a1
Hui_Henan	Sinitic_Hui	Hui_Henan143	O2a2a1a2a1a1a2a1a1a1
Mongolian_InnerMongolia	Mongolic	Mongolian_InnerMongolia570	C2a1a3a1
Mongolian_InnerMongolia	Mongolic	Mongolian_InnerMongolia571	C2a1a1b1b
Manchu_Jilin	Tungusic	Manchu_Jilin358	O2b
Hui_Gansu	Sinitic_Hui	Hui_Gansu105	O1b1a
Zhuang_Guangxi	Tai_Kadai	Zhuang_Guangxi891	O1b1a1a1a1b1a1a1a3
She_Fujian	Hmong_Mien	She_Fujian638	O2a1b1a1a1a1a1a1b
Manchu_Hebei	Tungusic	Manchu_Hebei308	O1a3a
Miao_Guizhou	Hmong_Mien	Miao_Guizhou485	C2b1b1b2
Zhuang_Guangxi	Tai_Kadai	Zhuang_Guangxi892	O2a1b1a1a1a1a1c
Zhuang_Guangxi	Tai_Kadai	Zhuang_Guangxi893	O1b1a1a1a1b2a1a1
Manchu_Beijing	Tungusic	Manchu_Beijing282	N1a2a1a2
Mongolian_InnerMongolia	Mongolic	Mongolian_InnerMongolia572	O2a2b2a1a
Zhuang_Guangxi	Tai_Kadai	Zhuang_Guangxi894	O2a2a1a2a1a1a2
Miao_Hunan	Hmong_Mien	Miao_Hunan501	O2a2b1a1a1a1a1b1a2
Hui_Jiangsu	Sinitic_Hui	Hui_Jiangsu159	O1a1a2a
Zhuang_Guangxi	Tai_Kadai	Zhuang_Guangxi895	O1b1a
Russian_Heilongjiang	Indo_European	Russian_Heilongjiang636	O2a1b1a2a1a1a1d
Tibetan_Sichuan	Tibeto_Burman	Tibetan_Sichuan660	D1a1b1a
Manchu_Hebei	Tungusic	Manchu_Hebei309	C2a1a1b1a2a1
Manchu_Shandong	Tungusic	Manchu_Shandong466	C2b1a2a2b1a
Mongolian_InnerMongolia	Mongolic	Mongolian_InnerMongolia573	O2a2b2a1
Hui_Shandong	Sinitic_Hui	Hui_Shandong199	O2a1a1a1b2
Yi_Sichuan	Tibeto_Burman	Yi_Sichuan782	N1b2
She_Fujian	Hmong_Mien	She_Fujian639	O2a1b1a1a1a1a1a1b
Manchu_Liaoning	Tungusic	Manchu_Liaoning431	O2a2b1a2a1a4
Manchu_Jilin	Tungusic	Manchu_Jilin359	N1b1a1b
Hui_Shandong	Sinitic_Hui	Hui_Shandong200	O1a1a1a1a1a1b
Hui_Hebei	Sinitic_Hui	Hui_Hebei123	R1a1a1b2a1a2c
Xibe_Liaoning	Tungusic	Xibe_Liaoning762	C2b1a2a2b1a
Zhuang_Guangxi	Tai_Kadai	Zhuang_Guangxi896	O2a2a1a2a1a1a2
Manchu_Shandong	Tungusic	Manchu_Shandong467	C2a1b
Zhuang_Guangxi	Tai_Kadai	Zhuang_Guangxi897	O2a2b1
Zhuang_Guangxi	Tai_Kadai	Zhuang_Guangxi898	O1b1a1a1a1b2a1a1
Zhuang_Guangxi	Tai_Kadai	Zhuang_Guangxi899	O1b1a1a1a1b2a1a1
Manchu_Beijing	Tungusic	Manchu_Beijing283	O1a1a1a1a1a2
Mongolian_InnerMongolia	Mongolic	Mongolian_InnerMongolia574	C2b1a2a2b1a
Manchu_Heilongjiang	Tungusic	Manchu_Heilongjiang333	Q1a1a1a
Dongxiang_Gansu	Mongolic	Dongxiang_Gansu53	O1b1a1a1
Manchu_Beijing	Tungusic	Manchu_Beijing284	O2a2b2a1a
Manchu_Jilin	Tungusic	Manchu_Jilin360	O2a1a1b1a2b2b
Hui_Henan	Sinitic_Hui	Hui_Henan144	R1a1a1b2a1a2c
Manchu_Liaoning	Tungusic	Manchu_Liaoning432	O2a2b1a2a1a3
Yi_Sichuan	Tibeto_Burman	Yi_Sichuan783	O1b1a
Zhuang_Guangxi	Tai_Kadai	Zhuang_Guangxi900	O1b1a1a1a1b2a1a1
Bouyei_Guizhou	Tai_Kadai	Bouyei_Guizhou23	O1a1a2a1a3
Mongolian_InnerMongolia	Mongolic	Mongolian_InnerMongolia575	C2a1a1b1a
Hui_Anhui	Sinitic_Hui	Hui_Anhui78	Q1a1a1a1
Zhuang_Guangxi	Tai_Kadai	Zhuang_Guangxi901	O2a2b1a1a1a4a2a1
Manchu_Shandong	Tungusic	Manchu_Shandong468	O2a2b1a2a1a1a1a1a1a1a
Hui_Gansu	Sinitic_Hui	Hui_Gansu106	Q1b1a3b
Miao_Hunan	Hmong_Mien	Miao_Hunan502	O1a1a1a1a1a1a
Miao_Guizhou	Hmong_Mien	Miao_Guizhou486	O2a2a1a2a1a1a2a1
Hui_Liaoning	Sinitic_Hui	Hui_Liaoning171	O2a2b1a2a1a1a1
Manchu_Jilin	Tungusic	Manchu_Jilin361	O1a1a1a1a1a1a1a
Korean_Heilongjiang	Koreanic	Korean_Heilongjiang228	O1b2a1a2a1a
Tujia_Hunan	Tibeto_Burman	Tujia_Hunan727	O2a2b1a1a1a1
Zhuang_Guangxi	Tai_Kadai	Zhuang_Guangxi902	O1b1a1a1a1b2a1a1
Manchu_Shandong	Tungusic	Manchu_Shandong469	Q1a1a1
Lisu_Yunnan	Tibeto_Burman	Lisu_Yunnan251	O1b1a1a1a1a1a
Manchu_Jilin	Tungusic	Manchu_Jilin362	O2a2b1a2a1
Zhuang_Guangxi	Tai_Kadai	Zhuang_Guangxi903	O1b1a1a1b2
Manchu_Liaoning	Tungusic	Manchu_Liaoning433	O2a2b1a2a1a1b1a
Tujia_Hubei	Tibeto_Burman	Tujia_Hubei706	O1a1a1a1a1a1
Manchu_Beijing	Tungusic	Manchu_Beijing285	O2a2b1a1a1c1b1
Yao_Guangxi	Hmong_Mien	Yao_Guangxi768	O1b1a
Tujia_Hubei	Tibeto_Burman	Tujia_Hubei707	O1b1a1a1a1a1a1a2b
Manchu_Beijing	Tungusic	Manchu_Beijing286	O2a2b1a1a1b2
Tujia_Hubei	Tibeto_Burman	Tujia_Hubei708	O2a2b1a2a1a1b1b2b1a
Dong_Guizhou	Tai_Kadai	Dong_Guizhou49	O1a2a2
Yi_Sichuan	Tibeto_Burman	Yi_Sichuan784	O2a2b1a1a1b
Mongolian_InnerMongolia	Mongolic	Mongolian_InnerMongolia576	D1a1a1a1c
Korean_Jilin	Koreanic	Korean_Jilin243	O2a2b1a1a1a3
Mongolian_InnerMongolia	Mongolic	Mongolian_InnerMongolia577	O2a1b1a1a1a1e1a2
[truncated: 11,780 more rows]
